# Supplementary material for: SabaTracheid 1.0: A Novel Program for Quantitative Analysis of Conifer Wood Anatomy — A Demonstration on African Juniper From the Blue Nile Basin
Source: Front Plant Sci. 2021 Mar 18;12:595258. doi: 10.3389/fpls.2021.595258 (PMC8013728; doi:10.3389/fpls.2021.595258)
Supplement: Supplementary file 2 [file Data_Sheet_1.xlsx]

## Sheet: 1905
TRW	Rows	WT0	LD1	WT1	LD2	WT2	LD3	WT3	LD4	WT4	LD5	WT5	LD6	WT6	LD7	WT7	LD8	WT8	LD9	WT9	LD10	WT10	LD11	WT11	LD12	WT12	LD13	WT13	LD14	WT14		LD15	WT15	LD16	WT16	LD17	WT17	LD18	WT18
	r1	0.00230434	0.022712	0.00384057	0.0263271	0.00282991	0.0261136	0.00303203	0.0226967	0.00290589	0.0217048	0.0029046	0.0202951	0.00282405	0.0242973	0.00282341	0.023277	0.00330921	0.0260824	0.00370477	0.0208443	0.00384588	0.0195099	0.00398371	0.0186665	0.00398881	0.0201131	0.00412593				0.0202143	0.00436327	0.0175867	0.00464406	0.00930687	0.0048032	0.00606285	0.00502905
	r2	0.00218936	0.0194049	0.00364894	0.0196164	0.0030387	0.023249	0.00366078	0.0234615	0.00324046	0.0250655	0.00303197	0.0249027	0.00324046	0.0242973	0.00323415	0.0224815	0.00384582	0.0236506	0.003644	0.0248921	0.00363839	0.0269597	0.00424962	0.023069	0.00438618	0.020985	0.00444227				0.0200153	0.00487902	0.0157716	0.00486172	0.00508959	0.00493644
	r3	0.00218428	0.0242864	0.00364046	0.0313314	0.00325932	0.0289165	0.00324046	0.0265289	0.00285864	0.0238732	0.00329051	0.0212588	0.00282985	0.0224451	0.00269679	0.0226616	0.00265865	0.0210695	0.0026434	0.0220335	0.00305886	0.0226535	0.00344221	0.0216746	0.00343627	0.0200368	0.00344221	0.0240675	0.00364406		0.0186238	0.00436724	0.0100357	0.00469685	0.00648092	0.00465865
	r4	0.00204233	0.0271229	0.00340388	0.0267582	0.00269679	0.0258582	0.0031211	0.0265851	0.00293243	0.020347	0.00274909	0.026211	0.0034871	0.0245836	0.0031638	0.025205	0.00293815	0.0246416	0.00297491	0.0256646	0.00293237	0.0262859	0.0031211	0.026606	0.00329382	0.0254919	0.00361211				0.0203569	0.00377347	0.0168654	0.00489639	0.00587624	0.00465865
	r5	0.00252417	0.02346	0.00420694	0.0225459	0.0040487	0.0236433	0.00368379	0.0174267	0.0034821	0.0172289	0.00348228	0.0194281	0.00311571	0.0245761	0.00335015	0.026606	0.00355856	0.0263931	0.00404864	0.0255077	0.00406939	0.0227329	0.00419479	0.0216894	0.00416838	0.0179947	0.00420962	0.0210767	0.00441536		0.0232154	0.00502268	0.020762	0.005299	0.0125286	0.00541389

## Sheet: 1904
TRW	Rows	WT0	LD1	WT1	LD2	WT2	LD3	WT3	LD4	WT4	LD5	WT5	LD6	WT6	LD7	WT7	LD8	WT8	LD9	WT9	LD10	WT10	LD11	WT11	LD12	WT12		LD13	WT13	LD14	WT14	LD15	WT15	LD16	WT16
	r1	0.00224936	0.0209382	0.00374894	0.0236428	0.00303201	0.027089	0.00303628	0.0264988	0.00306	0.0233516	0.00304221	0.024176	0.00300093	0.0289115	0.0032032	0.0255338	0.00338299	0.0279304	0.00426404	0.024915	0.00449643						0.0260745	0.00471227	0.0180001	0.0051671	0.00895115	0.00536608
	r2	0.00279648	0.0226399	0.00466081	0.0307384	0.00436282	0.0304338	0.00352405	0.0238938	0.00348933	0.021652	0.00303873	0.0225278	0.00282991	0.0187996	0.00282988	0.0224696	0.00345997	0.0247604	0.00406285	0.025287	0.00445152	0.0226616	0.00464403	0.0180554	0.00472717		0.0151722	0.00506285	0.0119413	0.00530314	0.00584585	0.00523415
	r3	0.00277664	0.0232533	0.00462773	0.0252239	0.0035861	0.0248715	0.00340459	0.0234902	0.00303873	0.0204155	0.00298371	0.020048	0.00303873	0.0222357	0.00302341	0.0262899	0.00283709	0.0224951	0.00283706	0.0216746	0.00282985	0.0230433	0.00305883	0.0224405	0.00349207		0.0194143	0.00423415	0.016575	0.00488812	0.00732161	0.00459317
	r4	0.00242041	0.0303746	0.00403402	0.029354	0.00342561	0.0285016	0.00293263	0.0252676	0.00294591	0.024883	0.0029434	0.022842	0.00292599	0.0204166	0.00284256	0.0220335	0.0026434	0.0210462	0.00250026	0.0255658	0.00324043	0.0241083	0.00333368	0.0205478	0.00404269		0.0162694	0.00463839	0.0159382	0.00466078	0.0104055	0.00462341
	r5	0.00272922	0.0285934	0.00454871	0.0279308	0.00438662	0.030517	0.00396838	0.0243868	0.00385315	0.022	0.00385318	0.0240658	0.00325724	0.0226173	0.00316621	0.0252928	0.00302265	0.0307303	0.00427792	0.0238266	0.00482571						0.0238372	0.00496874	0.0201603	0.00547968	0.0124964	0.00572216	0.00783604	0.00566551

## Sheet: 1903
TRW	Rows	WT0	LD1	WT1	LD2	WT2		LD3	WT3
	r1	0.00224577	0.0193421	0.00374295	0.0215104	0.00300653		0.0158975	0.00370096
	r2	0.00232582	0.0247514	0.00387636	0.0162374	0.00294723		0.0129269	0.00362803
	r3	0.00231166	0.0208759	0.00385276	0.0227193	0.00322756		0.0118806	0.0038557
	r4	0.00256958	0.0278956	0.00428263	0.0222539	0.00320094		0.00654563	0.00385508
	r5	0.00294675	0.024427	0.00491124	0.0175771	0.00346188		0.00904703	0.00384335

## Sheet: 1902
TRW	Rows	WT0	LD1	WT1	LD2	WT2	LD3	WT3	LD4	WT4	LD5	WT5	LD6	WT6	LD7	WT7	LD8	WT8	LD9	WT9	LD10	WT10	LD11	WT11	LD12	WT12	LD13	WT13	LD14	WT14	LD15	WT15	LD16	WT16	LD17	WT17	LD18	WT18		LD19	WT19	LD20	WT20	LD21	WT21	LD22	WT22	LD23	WT23
	r1	0.00275602	0.0202491	0.00459337	0.0221781	0.00404984	0.0299178	0.00362676	0.0213917	0.00342294	0.02257	0.00384582	0.0268846	0.00444692	0.0242696	0.00448814	0.0251573	0.00446094	0.0212116	0.00393337	0.0286039	0.00389356	0.0263403	0.00400491	0.0286039	0.00408791	0.019699	0.00404263	0.0245416	0.00406441	0.0213622	0.00437015	0.0218043	0.00443368	0.0258265	0.00463552	0.0212712	0.0046968		0.0191473	0.00503337	0.0196445	0.00530388	0.0169901	0.00563842	0.00572565	0.00585861
	r2	0.00176585	0.0240752	0.00294309	0.0239552	0.00324046	0.027699	0.00305886	0.0274969	0.00404773	0.0295807	0.00466665	0.0274969	0.00465349	0.025549	0.00468843	0.0277396	0.00464904	0.0277189	0.00466665	0.0220364	0.00466659	0.0263404	0.00471889	0.0232534	0.00384582	0.0231927	0.00404515	0.0231706	0.00440629	0.0253184	0.0045345	0.0245258	0.00485005	0.0234693	0.00496347				0.0190393	0.00487928	0.0212712	0.0054889	0.00893058	0.0054264	0.00536608	0.00540477
	r3	0.00231707	0.0305463	0.00386178	0.0321005	0.00305886	0.0228447	0.00309207	0.0216435	0.00282985	0.0236506	0.00303197	0.0258929	0.00344227	0.0222577	0.00329051	0.0206336	0.00282985	0.0208238	0.00262773	0.0212279	0.00323415	0.0214348	0.00305886	0.02571	0.00283706	0.0241565	0.00323415	0.0266825	0.00338759	0.0244791	0.0034032	0.0249027	0.00362341	0.0260824	0.00446529				0.0216368	0.00545157	0.0167783	0.00544515	0.0129382	0.00563549	0.00708623	0.00565868
	r4	0.00231703	0.0342091	0.00386172	0.0299493	0.00485543	0.0240956	0.00388809	0.0278953	0.00384051	0.0200123	0.00285864	0.0202295	0.00303876	0.0236531	0.00269685	0.0206266	0.00309207	0.0238826	0.00283706	0.025952	0.00274931	0.0211005	0.00343627	0.026896	0.00364406	0.023115	0.00323415	0.0222678	0.00345997	0.023249	0.00384057	0.0281322	0.00392341	0.0246902	0.00396608	0.0268846	0.0043644		0.0224369	0.0049264	0.0168075	0.00516666	0.0143643	0.00505886	0.0066886	0.00485861
	r5	0.00211522	0.0218291	0.00352536	0.0289669	0.00348704	0.0286058	0.00348704	0.0253088	0.00320074	0.0280466	0.00330409	0.0284173	0.00275525	0.0245597	0.00367015	0.0214558	0.00348228	0.0207231	0.00256586	0.0252948	0.00293243	0.0210775	0.0025724	0.0243819	0.0034871	0.022252	0.00425107	0.0252217	0.00432757	0.025007	0.00463276	0.0257116	0.00504337	0.0208081	0.00504962	0.0210895	0.00545819		0.0191039	0.00551448	0.0187086	0.00586621	0.0150688	0.00595641	0.0123013	0.00575525	0.00604814	0.00563344

## Sheet: 1901
TRW	Rows	WT0	LD1	WT1	LD2	WT2	LD3	WT3	LD4	WT4	LD5	WT5	LD6	WT6	LD7	WT7	LD8	WT8	LD9	WT9	LD10	WT10	LD11	WT11	LD12	WT12	LD13	WT13	LD14	WT14	LD15	WT15	LD16	WT16	LD17	WT17		LD 18	WT18	LD 19	WT19	LD 20	WT20	LD 21	WT21	LD 22	WT22
	r1	0.00277664	0.0274903	0.00462773	0.0254689	0.00362773	0.0238518	0.00363203	0.0228411	0.00328299	0.0222348	0.00323415	0.0246604	0.00308299	0.0258732	0.00303201	0.0214262	0.00296277	0.0214262	0.003032	0.0222348	0.00302341	0.0214262	0.0029983	0.0220326	0.00298299	0.024054	0.00323415	0.0266817	0.00338417	0.0230433	0.00438512						0.0222347	0.00565976	0.0192027	0.00584055	0.016575	0.00603203	0.0101067	0.0062776	0.00565976	0.00634363
	r2	0.00316263	0.0343652	0.00527105	0.026542	0.00406285	0.0287144	0.00384054	0.027089	0.00364403	0.0262751	0.00406285	0.0249617	0.00386175	0.0257854	0.0036886	0.0220919	0.00340921	0.0235345	0.0032905	0.0249617	0.00348937	0.0286218	0.00363841	0.0297824	0.00404773	0.0106346	0.00416608	0.0279574	0.00505336								0.0230442	0.00548512	0.0203584	0.00566663	0.0193747	0.00584774	0.00860672	0.00566081
	r3	0.00261766	0.0253064	0.00436277	0.0325662	0.00344224	0.0293436	0.00326587	0.0289052	0.00318371	0.0218305	0.00303201	0.023451	0.00265866	0.0240845	0.00283709	0.0266817	0.00283709	0.0235032	0.00282988	0.0250646	0.00323413	0.0248625	0.0032593	0.0234615	0.00325932	0.0177889	0.00344224	0.0230415	0.00352341	0.024176	0.00384587	0.0269112	0.00464909				0.0228983	0.00484055	0.0157716	0.00530387	0.00789359	0.00532405
	r4	0.00259405	0.0258732	0.00432341	0.0343628	0.0034032	0.0282988	0.00336297	0.027086	0.00282988	0.0295116	0.00282988	0.0258732	0.00262775	0.0264796	0.00262773	0.0190006	0.00262776	0.0187985	0.00282988	0.0222348	0.00303201	0.027086	0.00282775	0.0276924	0.00303201	0.0252668	0.00298299	0.0250646	0.00332014	0.0258732	0.00342341						0.0222347	0.00436282	0.0214262	0.00482988	0.0119259	0.00464363
	r5	0.00273993	0.0322587	0.00456655	0.0223604	0.00337552	0.020711	0.00327552	0.020061	0.00297491	0.0168654	0.00316383	0.0198785	0.00284521	0.0243764	0.00301478	0.0244315	0.00295524	0.0245925	0.00348707	0.0210768	0.00349897	0.0216762	0.00349916	0.0264077	0.00352749	0.0285934	0.00359982	0.0284368	0.00365724	0.0248101	0.00425919	0.0249262	0.00433193	0.0236682	0.00449381		0.019258	0.00483193	0.016328	0.00572428	0.0104724	0.00523896	0.00715011	0.00520695
	r6	0.00183266	0.0222857	0.00305444	0.0265918	0.00341846	0.0307284	0.00305438	0.0263203	0.00307545	0.0249748	0.00269508	0.0298388	0.00366455	0.0246207	0.00379017	0.0262066	0.00282415	0.0224697	0.00253038	0.0229246	0.00251299	0.028244	0.00251299	0.0306908	0.00310785	0.0267892	0.00370738	0.0241116	0.00384627	0.0184833	0.00267722	0.0180732	0.00297123	0.0200109	0.00363351		0.0177493	0.00453282	0.0205667	0.0047074	0.0151244	0.00506608	0.00576513	0.00596017
	r7	0.00177387	0.0219024	0.00295645	0.0273511	0.00313585	0.0248454	0.00355087	0.0267761	0.00281252	0.0245926	0.00310433	0.0247149	0.003015	0.0220501	0.00369856	0.0270921	0.00266491	0.0244357	0.00251734	0.0251457	0.00266491	0.0274957	0.00281252	0.0332722	0.00400218	0.0287041	0.00347938	0.0311081	0.00333503	0.0264869	0.00371677	0.0239516	0.00405921	0.0261986	0.00423991		0.0183451	0.00495648	0.0166221	0.00502762	0.00720454	0.00529565
	r8	0.00195125	0.0354855	0.00325209	0.0331393	0.00311832	0.0258899	0.0028702	0.0266087	0.00310433	0.0322259	0.00266087	0.0291228	0.00310779	0.0267708	0.00325545	0.0276573	0.00385478	0.0275016	0.00282415	0.0288564	0.00384624	0.0277441	0.00420454	0.0289622	0.00340315	0.0299427	0.00330543	0.0300202	0.00326553	0.0208479	0.00299321	0.0243873	0.00355393				0.0198326	0.00484345	0.0118674	0.00528163	0.00666684	0.00543797
