# Supplementary material for: SabaTracheid 1.0: A Novel Program for Quantitative Analysis of Conifer Wood Anatomy — A Demonstration on African Juniper From the Blue Nile Basin
Source: Front Plant Sci. 2021 Mar 18;12:595258. doi: 10.3389/fpls.2021.595258 (PMC8013728; doi:10.3389/fpls.2021.595258)
Supplement: Supplementary file 3 [file Data_Sheet_2.xlsx]

## Sheet: 1905
TRW	Rows	WT0	LD1	WT1	LD2	WT2	LD3	WT3	LD4	WT4	LD5	WT5	LD6	WT6	LD7	WT7	LD8	WT8	LD9	WT9	LD10	WT10	LD11	WT11	LD12	WT12	LD13	WT13	LD14	WT14	LD15	WT15	LD16	WT16	LD17	WT17	LD18	WT18	LD19	WT19	LD20	WT20	LD21	WT21	LD22	WT22	LD23	WT23	LD24
1.22861	r1	0.00230434	0.022712	0.00384057	0.022712	0.00384057	0.022712	0.00384057	0.0263271	0.00282991	0.0263271	0.00282991	0.0263271	0.00282991	0.0261136	0.00303203	0.0261136	0.00303203	0.0261136	0.00303203	0.0226967	0.00290589	0.0226967	0.00290589	0.0226967	0.00290589	0.0217048	0.0029046	0.0217048	0.0029046	0.0217048	0.0029046	0.0202951	0.00282405	0.0202951	0.00282405	0.0202951	0.00282405	0.0242973	0.00282341	0.0242973	0.00282341	0.0242973	0.00282341	0.023277	0.00330921	0.023277	0.00330921	0.023277
1.21686	r2	0.00218936	0.0194049	0.00364894	0.0194049	0.00364894	0.0194049	0.00364894	0.0196164	0.0030387	0.0196164	0.0030387	0.0196164	0.0030387	0.023249	0.00366078	0.023249	0.00366078	0.023249	0.00366078	0.0234615	0.00324046	0.0234615	0.00324046	0.0234615	0.00324046	0.0250655	0.00303197	0.0250655	0.00303197	0.0250655	0.00303197	0.0249027	0.00324046	0.0249027	0.00324046	0.0249027	0.00324046	0.0242973	0.00323415	0.0242973	0.00323415	0.0242973	0.00323415	0.0224815	0.00384582	0.0224815	0.00384582	0.0224815
1.27971	r3	0.00218428	0.0242864	0.00364046	0.0242864	0.00364046	0.0242864	0.00364046	0.0313314	0.00325932	0.0313314	0.00325932	0.0313314	0.00325932	0.0289165	0.00324046	0.0289165	0.00324046	0.0289165	0.00324046	0.0265289	0.00285864	0.0265289	0.00285864	0.0265289	0.00285864	0.0238732	0.00329051	0.0238732	0.00329051	0.0238732	0.00329051	0.0212588	0.00282985	0.0212588	0.00282985	0.0212588	0.00282985	0.0224451	0.00269679	0.0224451	0.00269679	0.0224451	0.00269679	0.0226616	0.00265865	0.0226616	0.00265865	0.0226616
1.28669	r4	0.00204233	0.0271229	0.00340388	0.0271229	0.00340388	0.0271229	0.00340388	0.0267582	0.00269679	0.0267582	0.00269679	0.0267582	0.00269679	0.0258582	0.0031211	0.0258582	0.0031211	0.0258582	0.0031211	0.0265851	0.00293243	0.0265851	0.00293243	0.0265851	0.00293243	0.020347	0.00274909	0.020347	0.00274909	0.020347	0.00274909	0.026211	0.0034871	0.026211	0.0034871	0.026211	0.0034871	0.0245836	0.0031638	0.0245836	0.0031638	0.0245836	0.0031638	0.025205	0.00293815	0.025205	0.00293815	0.025205
1.31228	r5	0.00252417	0.02346	0.00420694	0.02346	0.00420694	0.02346	0.00420694	0.0225459	0.0040487	0.0225459	0.0040487	0.0225459	0.0040487	0.0236433	0.00368379	0.0236433	0.00368379	0.0236433	0.00368379	0.0174267	0.0034821	0.0174267	0.0034821	0.0174267	0.0034821	0.0172289	0.00348228	0.0172289	0.00348228	0.0172289	0.00348228	0.0194281	0.00311571	0.0194281	0.00311571	0.0194281	0.00311571	0.0245761	0.00335015	0.0245761	0.00335015	0.0245761	0.00335015	0.026606	0.00355856	0.026606	0.00355856	0.026606
Percentile rel. pos. 1905 r1			1.11185		3.27303		5.43421		7.74252		10.1157		12.4889		14.8533		17.2256		19.5978		21.831		23.9149		25.9987		28.0422		30.0453		32.0483		33.9939		35.8757		37.7574		39.802		42.0094		44.2169		46.3828		48.5467		50.7106
Percentile rel. pos. 1905 r2			0.977251		2.87178		4.76631		6.66953		8.5313		10.3931		12.4041		14.6155		16.8269		19.047		21.2414		23.4357		25.6959		28.0049		30.314		32.6163		34.929		37.2418		39.5297		41.7922		44.0547		46.2426		48.4061		50.5697
Percentile rel. pos. 1905 r3			1.11959		3.30186		5.48414		7.94168		10.6447		13.3477		15.9564		18.4692		20.982		23.4016		25.698		27.9944		30.1871		32.3097		34.4324		36.4528		38.3352		40.2175		42.1462		44.1109		46.0756		48.0487		50.0273		52.0058
Percentile rel. pos. 1905 r4			1.21271		3.58522		5.95773		8.31607		10.6053		12.8945		15.1487		17.401		19.6532		21.9337		24.2278		26.5219		28.5735		30.3685		32.1635		34.1864		36.4945		38.8026		41.0475		43.204		45.3605		47.5412		49.7284		51.9157
Percentile rel. pos. 1905 r5			1.08621		3.19453		5.30284		7.37632		9.40292		11.4295		13.4979		15.5803		17.6627		19.5083		21.1016		22.6949		24.2807		25.859		27.4372		29.0993		30.8172		32.5351		34.4492		36.5772		38.7053		40.9107		43.2094		45.508
LD/WT 1905 r1			11.8274		11.8274		11.8274		18.6063		18.6063		18.6063		17.2252		17.2252		17.2252		15.6212		15.6212		15.6212		14.9451		14.9451		14.9451		14.3731		14.3731		14.3731		17.2113		17.2113		17.2113		14.068		14.068		14.068
LD/WT 1905 r2			10.6359		10.6359		10.6359		12.911		12.911		12.911		12.7016		12.7016		12.7016		14.4804		14.4804		14.4804		16.5341		16.5341		16.5341		15.3699		15.3699		15.3699		15.0255		15.0255		15.0255		11.6914		11.6914		11.6914
LD/WT 1905 r3			13.3425		13.3425		13.3425		19.2258		19.2258		19.2258		17.8472		17.8472		17.8472		18.5605		18.5605		18.5605		14.5104		14.5104		14.5104		15.0247		15.0247		15.0247		16.6458		16.6458		16.6458		17.0475		17.0475		17.0475
LD/WT 1905 r4			15.9365		15.9365		15.9365		19.8444		19.8444		19.8444		16.5699		16.5699		16.5699		18.1318		18.1318		18.1318		14.8027		14.8027		14.8027		15.0331		15.0331		15.0331		15.5406		15.5406		15.5406		17.157		17.157		17.157
LD/WT 1905 r5			11.153		11.153		11.153		11.1374		11.1374		11.1374		12.8364		12.8364		12.8364		10.0093		10.0093		10.0093		9.89519		9.89519		9.89519		12.471		12.471		12.471		14.6716		14.6716		14.6716		14.9532		14.9532		14.9532
			LDS1	LDS2	LDS3	LDS4	LDS5	LDS6	LDS7	LDS8	LDS9	LDS10	LDS11	LDS12	LDS13	LDS14	LDS15	LDS16	LDS17	LDS18	LDS19	LDS20
5% Sector Average LD			0.022712	0.0263271	0.0262204	0.0261136	0.0226967	0.0220354	0.0209999	0.0216292	0.0242973	0.023277	0.0251472	0.0234633	0.0208443	0.0195099	0.0186665	0.0201131	0.0201806	0.0189005	0.0134468	0.00687386
5% Sector Average LD			0.0194049	0.0196164	0.023249	0.0233552	0.0234615	0.0250655	0.0249027	0.0246	0.0242973	0.0224815	0.0232609	0.0242714	0.0248921	0.0269597	0.0250144	0.023069	0.020985	0.0200153	0.0171862	0.0077601
5% Sector Average LD			0.0242864	0.0313314	0.0313314	0.0289165	0.0277227	0.0256437	0.0238732	0.0212588	0.0224451	0.0225894	0.0218656	0.0213909	0.0222402	0.0226535	0.0216746	0.0200368	0.0227239	0.0213457	0.0143297	0.00736961
5% Sector Average LD			0.0271229	0.0269405	0.0264582	0.0258582	0.0265851	0.0224264	0.023279	0.026211	0.0245836	0.025205	0.0249233	0.0246416	0.0256646	0.0262859	0.026446	0.026606	0.0254919	0.0220685	0.0180292	0.00862352
5% Sector Average LD			0.02346	0.0225459	0.0230946	0.0215711	0.0173608	0.017962	0.0211441	0.0245761	0.026606	0.026464	0.0259504	0.0255077	0.0227329	0.0216894	0.0192262	0.0200494	0.0221461	0.0232154	0.020762	0.0125286
			WTS1	WTS2	WTS3	WTS4	WTS5	WTS6	WTS7	WTS8	WTS9	WTS10	WTS11	WTS12	WTS13	WTS14	WTS15	WTS16	WTS17	WTS18	WTS19	WTS20
5% Sector Average WT			0.00384057	0.00282991	0.00293097	0.00303203	0.00290589	0.00290503	0.00286432	0.00282384	0.00282341	0.00330921	0.00357292	0.00377533	0.00384588	0.00398371	0.00398881	0.00412593	0.00428416	0.00450366	0.00472363	0.00497259
5% Sector Average WT			0.00364894	0.0030387	0.00366078	0.00345062	0.00324046	0.00303197	0.00324046	0.0032373	0.00323415	0.00384582	0.00371127	0.00364119	0.00363839	0.00424962	0.0043179	0.00438618	0.00444227	0.00487902	0.00486749	0.00491776
5% Sector Average WT			0.00364046	0.00325932	0.00325932	0.00324046	0.00304955	0.00300259	0.00329051	0.00282985	0.00269679	0.00267136	0.00265102	0.00278188	0.00318664	0.00344221	0.00343627	0.00344221	0.00357677	0.00400565	0.00453205	0.0046682
5% Sector Average WT			0.00340388	0.00305033	0.00283823	0.0031211	0.00293243	0.0028102	0.00311809	0.0034871	0.0031638	0.00293815	0.00295653	0.00297491	0.00293237	0.0031211	0.00320746	0.00329382	0.00361211	0.00371969	0.00452209	0.00471808
5% Sector Average WT			0.00420694	0.0040487	0.00386625	0.00361656	0.00348216	0.00336009	0.00319386	0.00335015	0.00355856	0.00388528	0.00405902	0.00406939	0.00419479	0.00416838	0.00419587	0.00434678	0.00471902	0.00502268	0.005299	0.00541389
			LD/WTS1	LD/WTS2	LD/WTS3	LD/WTS4	LD/WTS5	LD/WTS6	LD/WTS7	LD/WTS8	LD/WTS9	LD/WTS10	LD/WTS11	LD/WTS12	LD/WTS13	LD/WTS14	LD/WTS15	LD/WTS16	LD/WTS17	LD/WTS18	LD/WTS19	LD/WTS20
5% Sector Average LD/WT			11.8274	18.6063	17.9158	17.2252	15.6212	15.1705	14.6591	15.3192	17.2113	14.068	14.0763	12.4601	10.8398	9.79483	9.35944	9.74959	9.42698	8.41977	5.72457	2.77717
5% Sector Average LD/WT			10.6359	12.911	12.7016	13.591	14.4804	16.5341	15.3699	15.1977	15.0255	11.6914	12.5509	13.3318	13.683	12.6881	11.6035	10.5189	9.44789	8.20465	7.06027	3.16856
5% Sector Average LD/WT			13.3425	19.2258	19.2258	17.8472	18.2038	17.2104	14.5104	15.0247	16.6458	16.9136	16.4944	15.4296	13.9916	13.1622	12.6152	11.6418	12.6867	10.869	6.40112	3.15508
5% Sector Average LD/WT			15.9365	17.8905	18.7529	16.5699	18.1318	15.9124	14.9179	15.0331	15.5406	17.157	16.8616	16.5663	17.5043	16.844	16.4996	16.1551	14.1147	11.8979	8.18908	3.61427
5% Sector Average LD/WT			11.153	11.1374	11.9869	11.894	9.97127	10.7538	13.2046	14.6716	14.9532	13.6764	12.7872	12.5364	10.8387	10.4066	9.16841	9.21444	9.39562	9.24423	7.8362	4.62831
			NCS1	NCS2	NCS3	NCS4	NCS5	NCS6	NCS7	NCS8	NCS9	NCS10	NCS11	NCS12	NCS13	NCS14	NCS15	NCS16	NCS17	NCS18	NCS19	NCS20
5% sector average NC			3	2	2	2	2	3	2	3	2	2	3	2	2	3	3	2	3	2	4	4
5% sector average NC			3	3	2	2	2	3	2	2	2	2	3	2	2	2	2	2	3	2	3	4
5% sector average NC			3	1	2	2	2	3	2	3	2	3	2	3	3	2	3	2	3	2	4	4
5% sector average NC			2	2	3	2	2	3	2	2	3	2	2	2	3	2	2	2	2	3	3	4
5% sector average NC			3	2	2	3	3	3	3	2	2	3	2	2	3	2	3	3	2	2	3	3
			LDS1	LDS2	LDS3	LDS4	LDS5	LDS6	LDS7	LDS8	LDS9	LDS10
10% Sector Average LD			0.024158	0.026167	0.0222999	0.0213775	0.0237872	0.0244737	0.0200437	0.0192451	0.0196686	0.0101603
10% Sector Average LD			0.0195106	0.0233021	0.0244239	0.0247514	0.0233894	0.0236651	0.0259259	0.0240417	0.0205971	0.0117999
10% Sector Average LD			0.0260476	0.030124	0.0264753	0.0223045	0.0225317	0.0215807	0.0224055	0.0210195	0.0221726	0.0108497
10% Sector Average LD			0.0270317	0.0262182	0.0240899	0.024745	0.0248322	0.0247825	0.0259131	0.026526	0.0234379	0.0126545
10% Sector Average LD			0.0230944	0.0221805	0.0176614	0.0225169	0.0265208	0.025729	0.0223155	0.0196378	0.0226807	0.0166453
			WTS1	WTS2	WTS3	WTS4	WTS5	WTS6	WTS7	WTS8	WTS9	WTS10
10% Sector Average WT			0.0034363	0.0029815	0.00290537	0.00284003	0.00306631	0.00365388	0.00392858	0.00404366	0.00437196	0.00484811
10% Sector Average WT			0.00334382	0.0035557	0.00311536	0.00323888	0.00353999	0.00368324	0.003944	0.00435204	0.00461697	0.00489622
10% Sector Average WT			0.00354517	0.00324989	0.00302138	0.00301411	0.00268153	0.00272954	0.00328887	0.00343864	0.00374832	0.00460012
10% Sector Average WT			0.00322711	0.00295138	0.00285909	0.0033026	0.00307354	0.00296572	0.00300786	0.00325064	0.00367666	0.00463409
10% Sector Average WT			0.00414365	0.00371644	0.00342113	0.00325638	0.00375459	0.0040642	0.00418422	0.00427133	0.00487085	0.00535644
			LD/WTS1	LD/WTS2	LD/WTS3	LD/WTS4	LD/WTS5	LD/WTS6	LD/WTS7	LD/WTS8	LD/WTS9	LD/WTS10
10% Sector Average LD/WTS			14.539	17.5705	15.3508	15.0551	15.6397	13.4298	10.2128	9.5155	9.0241	4.25087
10% Sector Average LD/WTS			11.7735	13.1463	15.7126	15.2838	13.3584	12.8632	13.1856	11.0612	8.95059	4.83643
10% Sector Average LD/WTS			14.8133	18.5365	17.6078	14.8189	16.8065	15.8555	13.6599	12.2259	11.9597	4.7781
10% Sector Average LD/WTS			16.9135	17.8797	16.8002	14.9755	16.1872	16.714	17.2402	16.3273	12.7846	5.5749
10% Sector Average LD/WTS			11.1467	11.9312	10.3625	13.7914	14.1871	12.6618	10.6659	9.19143	9.31992	6.23226
			NCS1	NCS2	NCS3	NCS4	NCS5	NCS6	NCS7	NCS8	NCS9	NCS10
10% sector average NC			5	4	5	5	4	5	5	5	5	8
10% sector average NC			6	4	5	4	4	5	4	4	5	7
10% sector average NC			4	4	5	5	5	5	5	5	5	8
10% sector average NC			4	5	5	4	5	4	5	4	5	7
10% sector average NC			5	5	6	5	5	4	5	6	4	6
Mean lumen diameter transition excluded			Earlywood		Latewood
			0.0225701		0.0132927
			0.0233977		0.0136255
			0.023754		0.0117135
			0.0254451		0.0143662
			0.0221598		0.0188353
Mean lumen diameter			Earlywood		Latewood
			0.0225108		0.0132927
			0.0232335		0.0136255
			0.0237741		0.0117135
			0.0254893		0.0143662
			0.022165		0.0188353
Mean wall thickness transition excluded			Earlywood		Latewood
			0.00336189		0.00470989
			0.00361659		0.0048924
			0.00312851		0.00457425
			0.00308821		0.00444284
			0.00383702		0.00524519
Mean wall thickness			Earlywood		Latewood
			0.00339375		0.00470989
			0.00363859		0.0048924
			0.00315298		0.00457425
			0.00310974		0.00444284
			0.0038596		0.00524519
			Number of cells		Sum LD
			17		0.345811
			16		0.342912
			17		0.367978
			16		0.374459
			17		0.366816
			Earlywood percentage
			81.2623
			85.0767
			87.32
			85.5723
			82.3454
[truncated: 69 more columns]

## Sheet: 1904
TRW	Rows	WT0	LD1	WT1	LD2	WT2	LD3	WT3	LD4	WT4	LD5	WT5	LD6	WT6	LD7	WT7	LD8	WT8	LD9	WT9	LD10	WT10	LD11	WT11	LD12	WT12	LD13	WT13	LD14	WT14	LD15	WT15	LD16	WT16	LD17	WT17	LD18	WT18	LD19	WT19	LD20	WT20	LD21	WT21	LD22	WT22	LD23	WT23	LD24
1.42435	r1	0.00224936	0.0209382	0.00374894	0.0209382	0.00374894	0.0209382	0.00374894	0.0209382	0.00374894	0.0236428	0.00303201	0.0236428	0.00303201	0.0236428	0.00303201	0.0236428	0.00303201	0.027089	0.00303628	0.027089	0.00303628	0.027089	0.00303628	0.027089	0.00303628	0.0264988	0.00306	0.0264988	0.00306	0.0264988	0.00306	0.0264988	0.00306	0.0233516	0.00304221	0.0233516	0.00304221	0.0233516	0.00304221	0.0233516	0.00304221	0.024176	0.00300093	0.024176	0.00300093	0.024176	0.00300093	0.024176
1.51704	r2	0.00279648	0.0226399	0.00466081	0.0226399	0.00466081	0.0226399	0.00466081	0.0226399	0.00466081	0.0307384	0.00436282	0.0307384	0.00436282	0.0307384	0.00436282	0.0307384	0.00436282	0.0304338	0.00352405	0.0304338	0.00352405	0.0304338	0.00352405	0.0304338	0.00352405	0.0238938	0.00348933	0.0238938	0.00348933	0.0238938	0.00348933	0.0238938	0.00348933	0.021652	0.00303873	0.021652	0.00303873	0.021652	0.00303873	0.021652	0.00303873	0.0225278	0.00282991	0.0225278	0.00282991	0.0225278	0.00282991	0.0225278
1.48784	r3	0.00277664	0.0232533	0.00462773	0.0232533	0.00462773	0.0232533	0.00462773	0.0232533	0.00462773	0.0252239	0.0035861	0.0252239	0.0035861	0.0252239	0.0035861	0.0252239	0.0035861	0.0248715	0.00340459	0.0248715	0.00340459	0.0248715	0.00340459	0.0248715	0.00340459	0.0234902	0.00303873	0.0234902	0.00303873	0.0234902	0.00303873	0.0234902	0.00303873	0.0204155	0.00298371	0.0204155	0.00298371	0.0204155	0.00298371	0.0204155	0.00298371	0.020048	0.00303873	0.020048	0.00303873	0.020048	0.00303873	0.020048
1.55957	r4	0.00242041	0.0303746	0.00403402	0.0303746	0.00403402	0.0303746	0.00403402	0.0303746	0.00403402	0.029354	0.00342561	0.029354	0.00342561	0.029354	0.00342561	0.029354	0.00342561	0.0285016	0.00293263	0.0285016	0.00293263	0.0285016	0.00293263	0.0285016	0.00293263	0.0252676	0.00294591	0.0252676	0.00294591	0.0252676	0.00294591	0.0252676	0.00294591	0.024883	0.0029434	0.024883	0.0029434	0.024883	0.0029434	0.024883	0.0029434	0.022842	0.00292599	0.022842	0.00292599	0.022842	0.00292599	0.022842
1.54388	r5	0.00272922	0.0285934	0.00454871	0.0285934	0.00454871	0.0285934	0.00454871	0.0285934	0.00454871	0.0279308	0.00438662	0.0279308	0.00438662	0.0279308	0.00438662	0.0279308	0.00438662	0.030517	0.00396838	0.030517	0.00396838	0.030517	0.00396838	0.030517	0.00396838	0.0243868	0.00385315	0.0243868	0.00385315	0.0243868	0.00385315	0.0243868	0.00385315	0.022	0.00385318	0.022	0.00385318	0.022	0.00385318	0.022	0.00385318	0.0240658	0.00325724	0.0240658	0.00325724	0.0240658	0.00325724	0.0240658
Percentile rel. pos. 1904 r1			0.892931		2.62615		4.35937		6.09259		7.92075		9.79352		11.6663		13.5391		15.5328		17.6478		19.7628		21.8779		23.9722		26.0474		28.1227		30.1979		32.1627		34.0157		35.8688		37.7218		39.6038		41.5118		43.4198		45.3278
Percentile rel. pos. 1904 r2			0.930529		2.73014		4.52975		6.32936		8.39589		10.7097		13.0235		15.3373		17.6411		19.8795		22.1179		24.3564		26.3792		28.1843		29.9893		31.7944		33.5255		35.1531		36.7806		38.4082		40.0646		41.7361		43.4077		45.0792
Percentile rel. pos. 1904 r3			0.968068		2.842		4.71592		6.58985		8.53		10.4664		12.4027		14.3391		16.2636		18.1641		20.0646		21.9651		23.8191		25.6022		27.3852		29.1683		30.848		32.4207		33.9934		35.5661		37.1264		38.6781		40.2298		41.7815
Percentile rel. pos. 1904 r4			1.12901		3.3353		5.54159		7.74788		9.92145		12.0233		14.1251		16.227		18.3015		20.317		22.3326		24.3482		26.2601		28.0691		29.8782		31.6872		33.484		35.2682		37.0524		38.8367		40.5555		42.2077		43.86		45.5122
Percentile rel. pos. 1904 r5			1.10281		3.24949		5.39617		7.54286		9.66808		11.7614		13.8546		15.9479		18.1249		20.3586		22.5923		24.826		26.8611		28.6903		30.5194		32.3486		34.1005		35.775		37.4496		39.1241		40.8656		42.6354		44.4051		46.1749
LD/WT 1904 r1			11.1702		11.1702		11.1702		11.1702		15.5954		15.5954		15.5954		15.5954		17.8435		17.8435		17.8435		17.8435		17.3195		17.3195		17.3195		17.3195		15.3517		15.3517		15.3517		15.3517		16.1123		16.1123		16.1123		16.1123
LD/WT 1904 r2			9.71502		9.71502		9.71502		9.71502		14.091		14.091		14.091		14.091		17.2721		17.2721		17.2721		17.2721		13.6953		13.6953		13.6953		13.6953		14.2507		14.2507		14.2507		14.2507		15.9212		15.9212		15.9212		15.9212
LD/WT 1904 r3			10.0496		10.0496		10.0496		10.0496		14.0676		14.0676		14.0676		14.0676		14.6106		14.6106		14.6106		14.6106		15.4606		15.4606		15.4606		15.4606		13.6847		13.6847		13.6847		13.6847		13.195		13.195		13.195		13.195
LD/WT 1904 r4			15.0592		15.0592		15.0592		15.0592		17.138		17.138		17.138		17.138		19.4376		19.4376		19.4376		19.4376		17.1544		17.1544		17.1544		17.1544		16.9077		16.9077		16.9077		16.9077		15.6132		15.6132		15.6132		15.6132
LD/WT 1904 r5			12.5721		12.5721		12.5721		12.5721		12.7346		12.7346		12.7346		12.7346		15.3801		15.3801		15.3801		15.3801		12.6581		12.6581		12.6581		12.6581		11.4191		11.4191		11.4191		11.4191		14.7768		14.7768		14.7768		14.7768
			LDS1	LDS2	LDS3	LDS4	LDS5	LDS6	LDS7	LDS8	LDS9	LDS10	LDS11	LDS12	LDS13	LDS14	LDS15	LDS16	LDS17	LDS18	LDS19	LDS20
5% Sector Average LD			0.0209382	0.0227413	0.0236428	0.027089	0.0267939	0.0264988	0.0233516	0.0236264	0.024176	0.0289115	0.0289115	0.0255338	0.0267321	0.0279304	0.0264227	0.024915	0.0260745	0.0233831	0.0180001	0.00895115
5% Sector Average LD			0.0226399	0.0266891	0.0307384	0.0304338	0.0304338	0.0238938	0.0223992	0.0219439	0.0225278	0.0187996	0.0212463	0.0232332	0.0247604	0.025287	0.0244119	0.0226616	0.0180554	0.015893	0.0127491	0.00706495
5% Sector Average LD			0.0232533	0.024567	0.0252239	0.0248715	0.0241809	0.0234902	0.0204155	0.0201399	0.0215065	0.0235871	0.0262899	0.02376	0.0222216	0.0216746	0.0230433	0.0226415	0.0214318	0.0194143	0.016575	0.00917229
5% Sector Average LD			0.0303746	0.0300344	0.029354	0.0287858	0.0285016	0.0252676	0.0250112	0.024883	0.022842	0.0210229	0.0214946	0.0217044	0.0210462	0.0255658	0.0245941	0.0229214	0.0205478	0.0162694	0.0159382	0.0104055
5% Sector Average LD			0.0285934	0.0282621	0.0279308	0.0296549	0.030517	0.0243868	0.0235912	0.022	0.0240658	0.0231002	0.0235092	0.0252928	0.0307303	0.0307303	0.0238266	0.0238336	0.0238372	0.0201603	0.0144124	0.00876812
			WTS1	WTS2	WTS3	WTS4	WTS5	WTS6	WTS7	WTS8	WTS9	WTS10	WTS11	WTS12	WTS13	WTS14	WTS15	WTS16	WTS17	WTS18	WTS19	WTS20
5% Sector Average WT			0.00374894	0.00327099	0.00303201	0.00303628	0.00304814	0.00306	0.00304221	0.00302845	0.00300093	0.0032032	0.0032032	0.00338299	0.00382351	0.00426404	0.00438024	0.00449643	0.00471227	0.00486388	0.0051671	0.00536608
5% Sector Average WT			0.00466081	0.00451181	0.00436282	0.00352405	0.00352405	0.00348933	0.00318893	0.00296912	0.00282991	0.00282988	0.00324994	0.00366093	0.00406285	0.00445152	0.00451569	0.00464403	0.00472717	0.00497893	0.00524307	0.00524795
5% Sector Average WT			0.00462773	0.00393331	0.0035861	0.00340459	0.00322166	0.00303873	0.00298371	0.00302497	0.00302852	0.00296131	0.00283709	0.00283707	0.00283466	0.00282985	0.00305883	0.00334766	0.00373943	0.00423415	0.00488812	0.00465216
5% Sector Average WT			0.00403402	0.00383122	0.00342561	0.00309696	0.00293263	0.00294591	0.00294424	0.0029434	0.00292599	0.00286342	0.00270979	0.00259569	0.00250026	0.00324043	0.0033026	0.00357002	0.00404269	0.00463839	0.00466078	0.00462341
5% Sector Average WT			0.00454871	0.00446766	0.00438662	0.00410779	0.00396838	0.00385315	0.00385316	0.00385318	0.00325724	0.00319655	0.00311835	0.00302265	0.00427792	0.00427792	0.00482571	0.00492106	0.00496874	0.00547968	0.00566154	0.00567684
			LD/WTS1	LD/WTS2	LD/WTS3	LD/WTS4	LD/WTS5	LD/WTS6	LD/WTS7	LD/WTS8	LD/WTS9	LD/WTS10	LD/WTS11	LD/WTS12	LD/WTS13	LD/WTS14	LD/WTS15	LD/WTS16	LD/WTS17	LD/WTS18	LD/WTS19	LD/WTS20
5% Sector Average LD/WT			11.1702	14.1204	15.5954	17.8435	17.5815	17.3195	15.3517	15.6052	16.1123	18.0517	18.0517	15.0954	14.0979	13.1004	12.0913	11.0821	11.0666	9.70017	6.96721	3.3362
5% Sector Average LD/WT			9.71502	11.903	14.091	17.2721	17.2721	13.6953	14.0656	14.8075	15.9212	13.2865	13.0877	12.7218	12.1887	11.3611	10.8272	9.75946	7.639	6.4049	4.87601	2.68769
5% Sector Average LD/WT			10.0496	12.7282	14.0676	14.6106	15.0356	15.4606	13.6847	13.3174	14.2043	15.9837	18.533	16.7497	15.6782	15.3186	15.0667	13.5904	11.625	9.17036	6.78176	3.90679
5% Sector Average LD/WT			15.0592	15.7522	17.138	18.671	19.4376	17.1544	16.9899	16.9077	15.6132	14.677	15.902	16.7255	16.8352	15.7793	14.902	13.0308	10.1654	7.01513	6.8393	4.50123
5% Sector Average LD/WT			12.5721	12.6533	12.7346	14.4982	15.3801	12.6581	12.2451	11.4191	14.7768	14.4501	15.103	16.7355	14.3669	14.3669	9.87485	9.68819	9.59486	7.35822	5.11536	3.08653
			NCS1	NCS2	NCS3	NCS4	NCS5	NCS6	NCS7	NCS8	NCS9	NCS10	NCS11	NCS12	NCS13	NCS14	NCS15	NCS16	NCS17	NCS18	NCS19	NCS20
5% sector average NC			3	3	2	3	2	3	2	3	3	2	2	3	2	2	2	3	2	3	3	4
5% sector average NC			3	2	3	2	2	3	3	3	3	3	3	3	3	2	3	3	3	4	4	5
5% sector average NC			3	3	2	3	2	3	3	4	3	3	2	3	3	3	3	3	3	3	3	5
5% sector average NC			2	3	2	3	2	3	3	2	3	4	3	3	3	3	3	3	3	4	4	4
5% sector average NC			3	2	2	3	2	2	3	3	3	3	3	3	2	2	3	3	2	3	4	5
			LDS1	LDS2	LDS3	LDS4	LDS5	LDS6	LDS7	LDS8	LDS9	LDS10
10% Sector Average LD			0.0218397	0.0257105	0.0266169	0.0235164	0.0260702	0.0268849	0.0273312	0.0255181	0.0244597	0.0128293
10% Sector Average LD			0.0242596	0.0306165	0.0265098	0.0221716	0.0206637	0.0222398	0.024971	0.0235367	0.0168197	0.00959122
10% Sector Average LD			0.0239102	0.0250125	0.0237665	0.020258	0.0225468	0.024772	0.0219481	0.0228424	0.0204231	0.0119483
10% Sector Average LD			0.0301705	0.0290131	0.0265612	0.0249599	0.0218026	0.0215995	0.023306	0.0237578	0.018103	0.0131719
10% Sector Average LD			0.0284609	0.0289653	0.0274519	0.0227956	0.023583	0.024401	0.0307303	0.0238301	0.0216311	0.0112767
			WTS1	WTS2	WTS3	WTS4	WTS5	WTS6	WTS7	WTS8	WTS9	WTS10
10% Sector Average WT			0.00350996	0.00303457	0.00305526	0.00303395	0.00308184	0.00331107	0.00404378	0.00444996	0.00480324	0.0052808
10% Sector Average WT			0.00460121	0.00402731	0.00350322	0.00307903	0.00282989	0.00345543	0.00421832	0.00457986	0.00487103	0.00524578
10% Sector Average WT			0.00428052	0.00347719	0.0031119	0.00300729	0.00299491	0.00283708	0.00283225	0.00320325	0.00398679	0.00474064
10% Sector Average WT			0.00391234	0.00322842	0.0029406	0.0029439	0.00289024	0.00265274	0.00287035	0.00343631	0.00438309	0.00464209
10% Sector Average WT			0.00451629	0.00421932	0.00391077	0.00385317	0.0032269	0.0030705	0.00427792	0.00487339	0.0052753	0.00567004
			LD/WTS1	LD/WTS2	LD/WTS3	LD/WTS4	LD/WTS5	LD/WTS6	LD/WTS7	LD/WTS8	LD/WTS9	LD/WTS10
10% Sector Average LD/WTS			12.6453	16.9443	17.4243	15.5038	16.888	16.2779	13.5992	11.4858	10.2468	4.89235
10% Sector Average LD/WTS			10.5902	15.3634	15.126	14.4365	14.6038	12.9048	11.8576	10.2933	6.9338	3.66027
10% Sector Average LD/WTS			11.3889	14.3934	15.2906	13.4748	15.094	17.463	15.4984	14.3286	10.3977	4.9849
10% Sector Average LD/WTS			15.475	18.0578	18.0677	16.957	15.0782	16.3138	16.3072	13.9664	8.36525	5.67026
10% Sector Average LD/WTS			12.6046	13.7928	14.0191	11.8321	14.6134	15.9192	14.3669	9.78152	8.25287	3.98823
			NCS1	NCS2	NCS3	NCS4	NCS5	NCS6	NCS7	NCS8	NCS9	NCS10
10% sector average NC			6	5	5	5	5	5	4	5	5	7
10% sector average NC			5	5	5	6	6	6	5	6	7	9
10% sector average NC			6	5	5	7	6	5	6	6	6	8
10% sector average NC			5	5	5	5	7	6	6	6	7	8
10% sector average NC			5	5	4	6	6	6	4	6	5	9
Mean lumen diameter transition excluded			Earlywood		Latewood
			0.0254236		0.0176753
			0.0238039		0.0109865
			0.0229616		0.014437
			0.02454		0.0142044
			0.0259848		0.0160825
Mean lumen diameter			Earlywood		Latewood
			0.0252987		0.0176753
			0.0236599		0.0109865
			0.0229568		0.014437
			0.0245784		0.0142044
			0.0259961		0.0160825
Mean wall thickness transition excluded			Earlywood		Latewood
			0.00339007		0.00508182
			0.00380296		0.00520005
			0.00319373		0.00457181
			0.0031123		0.00464086
			0.00387539		0.00545902
Mean wall thickness			Earlywood		Latewood
			0.0034267		0.00508182
			0.00384009		0.00520005
			0.00322983		0.00457181
			0.00315088		0.00464086
			0.00391598		0.00545902
			Number of cells		Sum LD
			13		0.306013
			15		0.316879
			15		0.318793
			15		0.337554
			14		0.324291
			Earlywood percentage
			79.6371
			86.2895
			83.6798
			84.5817
			76.5912
[truncated: 89 more columns]

## Sheet: 1903
TRW	Rows	WT0	LD1	WT1	LD2	WT2	LD3	WT3	LD4	WT4	LD5	WT5	LD6	WT6	LD7	WT7	LD8	WT8	LD9	WT9	LD10	WT10	LD11	WT11	LD12	WT12	LD13	WT13	LD14	WT14	LD15	WT15	LD16	WT16	LD17	WT17	LD18	WT18	LD19	WT19	LD20	WT20	LD21	WT21	LD22	WT22	LD23	WT23	LD24
0.943051	r1	0.00224577	0.0193421	0.00374295	0.0193421	0.00374295	0.0193421	0.00374295	0.0193421	0.00374295	0.0193421	0.00374295	0.0193421	0.00374295	0.0193421	0.00374295	0.0193421	0.00374295	0.0193421	0.00374295	0.0193421	0.00374295	0.0193421	0.00374295	0.0193421	0.00374295	0.0193421	0.00374295	0.0193421	0.00374295	0.0215104	0.00300653	0.0215104	0.00300653	0.0215104	0.00300653	0.0215104	0.00300653	0.0215104	0.00300653	0.0215104	0.00300653	0.0215104	0.00300653	0.0215104	0.00300653	0.0215104	0.00300653	0.0215104
0.903468	r2	0.00232582	0.0247514	0.00387636	0.0247514	0.00387636	0.0247514	0.00387636	0.0247514	0.00387636	0.0247514	0.00387636	0.0247514	0.00387636	0.0247514	0.00387636	0.0247514	0.00387636	0.0247514	0.00387636	0.0247514	0.00387636	0.0247514	0.00387636	0.0247514	0.00387636	0.0247514	0.00387636	0.0247514	0.00387636	0.0162374	0.00294723	0.0162374	0.00294723	0.0162374	0.00294723	0.0162374	0.00294723	0.0162374	0.00294723	0.0162374	0.00294723	0.0162374	0.00294723	0.0162374	0.00294723	0.0162374	0.00294723	0.0162374
0.932077	r3	0.00231166	0.0208759	0.00385276	0.0208759	0.00385276	0.0208759	0.00385276	0.0208759	0.00385276	0.0208759	0.00385276	0.0208759	0.00385276	0.0208759	0.00385276	0.0208759	0.00385276	0.0208759	0.00385276	0.0208759	0.00385276	0.0208759	0.00385276	0.0208759	0.00385276	0.0208759	0.00385276	0.0208759	0.00385276	0.0227193	0.00322756	0.0227193	0.00322756	0.0227193	0.00322756	0.0227193	0.00322756	0.0227193	0.00322756	0.0227193	0.00322756	0.0227193	0.00322756	0.0227193	0.00322756	0.0227193	0.00322756	0.0227193
0.955043	r4	0.00256958	0.0278956	0.00428263	0.0278956	0.00428263	0.0278956	0.00428263	0.0278956	0.00428263	0.0278956	0.00428263	0.0278956	0.00428263	0.0278956	0.00428263	0.0278956	0.00428263	0.0278956	0.00428263	0.0278956	0.00428263	0.0278956	0.00428263	0.0278956	0.00428263	0.0278956	0.00428263	0.0278956	0.00428263	0.0222539	0.00320094	0.0222539	0.00320094	0.0222539	0.00320094	0.0222539	0.00320094	0.0222539	0.00320094	0.0222539	0.00320094	0.0222539	0.00320094	0.0222539	0.00320094	0.0222539	0.00320094	0.0222539
0.888693	r5	0.00294675	0.024427	0.00491124	0.024427	0.00491124	0.024427	0.00491124	0.024427	0.00491124	0.024427	0.00491124	0.024427	0.00491124	0.024427	0.00491124	0.024427	0.00491124	0.024427	0.00491124	0.024427	0.00491124	0.024427	0.00491124	0.024427	0.00491124	0.024427	0.00491124	0.024427	0.00491124	0.0175771	0.00346188	0.0175771	0.00346188	0.0175771	0.00346188	0.0175771	0.00346188	0.0175771	0.00346188	0.0175771	0.00346188	0.0175771	0.00346188	0.0175771	0.00346188	0.0175771	0.00346188	0.0175771
Percentile rel. pos. 1903 r1			1.26364		3.71155		6.15946		8.60736		11.0553		13.5032		15.9511		18.399		20.8469		23.2948		25.7427		28.1906		30.6385		33.0864		35.6493		38.249		40.8488		43.4485		46.0483		48.648		51.2478		53.8475		56.4473		59.047
Percentile rel. pos. 1903 r2			1.62723		4.79588		7.96452		11.1332		14.3018		17.4705		20.6391		23.8078		26.9764		30.1451		33.3137		36.4824		39.651		42.8196		45.5171		47.6406		49.764		51.8875		54.0109		56.1343		58.2578		60.3812		62.5047		64.6281
Percentile rel. pos. 1903 r3			1.36787		4.02095		6.67402		9.32709		11.9802		14.6332		17.2863		19.9394		22.5925		25.2455		27.8986		30.5517		33.2048		35.8578		38.6098		41.3936		44.1773		46.9611		49.7449		52.5286		55.3124		58.0962		60.8799		63.6637
Percentile rel. pos. 1903 r4			1.72949		5.09879		8.46809		11.8374		15.2067		18.576		21.9453		25.3146		28.6839		32.0532		35.4225		38.7918		42.1611		45.5304		48.6043		51.2696		53.9349		56.6003		59.2656		61.9309		64.5962		67.2615		69.9268		72.5921
Percentile rel. pos. 1903 r5			1.7059		5.00718		8.30845		11.6097		14.911		18.2123		21.5136		24.8148		28.1161		31.4174		34.7187		38.0199		41.3212		44.6225		47.5384		49.9058		52.2732		54.6406		57.008		59.3754		61.7428		64.1102		66.4777		68.8451
LD/WT 1903 r1			10.3352		10.3352		10.3352		10.3352		10.3352		10.3352		10.3352		10.3352		10.3352		10.3352		10.3352		10.3352		10.3352		10.3352		14.3091		14.3091		14.3091		14.3091		14.3091		14.3091		14.3091		14.3091		14.3091		14.3091
LD/WT 1903 r2			12.7704		12.7704		12.7704		12.7704		12.7704		12.7704		12.7704		12.7704		12.7704		12.7704		12.7704		12.7704		12.7704		12.7704		11.0188		11.0188		11.0188		11.0188		11.0188		11.0188		11.0188		11.0188		11.0188		11.0188
LD/WT 1903 r3			10.8368		10.8368		10.8368		10.8368		10.8368		10.8368		10.8368		10.8368		10.8368		10.8368		10.8368		10.8368		10.8368		10.8368		14.0783		14.0783		14.0783		14.0783		14.0783		14.0783		14.0783		14.0783		14.0783		14.0783
LD/WT 1903 r4			13.0273		13.0273		13.0273		13.0273		13.0273		13.0273		13.0273		13.0273		13.0273		13.0273		13.0273		13.0273		13.0273		13.0273		13.9046		13.9046		13.9046		13.9046		13.9046		13.9046		13.9046		13.9046		13.9046		13.9046
LD/WT 1903 r5			9.94736		9.94736		9.94736		9.94736		9.94736		9.94736		9.94736		9.94736		9.94736		9.94736		9.94736		9.94736		9.94736		9.94736		10.1547		10.1547		10.1547		10.1547		10.1547		10.1547		10.1547		10.1547		10.1547		10.1547
			LDS1	LDS2	LDS3	LDS4	LDS5	LDS6	LDS7	LDS8	LDS9	LDS10	LDS11	LDS12	LDS13	LDS14	LDS15	LDS16	LDS17	LDS18	LDS19	LDS20
5% Sector Average LD			0.0193421	0.0193421	0.0193421	0.0193421	0.0193421	0.0193421	0.0193421	0.0215104	0.0215104	0.0215104	0.0215104	0.0215104	0.0215104	0.0215104	0.0158975	0.0158975	0.0158975	0.0158975	0.0158975	0.0158975
5% Sector Average LD			0.0247514	0.0247514	0.0247514	0.0247514	0.0247514	0.0247514	0.0247514	0.0247514	0.0247514	0.0162374	0.0162374	0.0162374	0.0162374	0.0162374	0.0151339	0.0129269	0.0129269	0.0129269	0.0129269	0.0129269
5% Sector Average LD			0.0208759	0.0208759	0.0208759	0.0208759	0.0208759	0.0208759	0.0208759	0.0217976	0.0227193	0.0227193	0.0227193	0.0227193	0.0227193	0.0227193	0.0227193	0.0118806	0.0118806	0.0118806	0.0118806	0.0118806
5% Sector Average LD			0.0278956	0.0278956	0.0278956	0.0278956	0.0278956	0.0278956	0.0278956	0.0278956	0.0278956	0.0250748	0.0222539	0.0222539	0.0222539	0.0222539	0.0222539	0.0222539	0.0170178	0.00654563	0.00654563	0.00654563
5% Sector Average LD			0.024427	0.024427	0.024427	0.024427	0.024427	0.024427	0.024427	0.024427	0.024427	0.0175771	0.0175771	0.0175771	0.0175771	0.0175771	0.0175771	0.0147338	0.00904703	0.00904703	0.00904703	0.00904703
			WTS1	WTS2	WTS3	WTS4	WTS5	WTS6	WTS7	WTS8	WTS9	WTS10	WTS11	WTS12	WTS13	WTS14	WTS15	WTS16	WTS17	WTS18	WTS19	WTS20
5% Sector Average WT			0.00374295	0.00374295	0.00374295	0.00374295	0.00374295	0.00374295	0.00374295	0.00300653	0.00300653	0.00300653	0.00300653	0.00300653	0.00300653	0.00300653	0.00370096	0.00370096	0.00370096	0.00370096	0.00370096	0.00370096
5% Sector Average WT			0.00387636	0.00387636	0.00387636	0.00387636	0.00387636	0.00387636	0.00387636	0.00387636	0.00387636	0.00294723	0.00294723	0.00294723	0.00294723	0.00294723	0.00317416	0.00362803	0.00362803	0.00362803	0.00362803	0.00362803
5% Sector Average WT			0.00385276	0.00385276	0.00385276	0.00385276	0.00385276	0.00385276	0.00385276	0.00354016	0.00322756	0.00322756	0.00322756	0.00322756	0.00322756	0.00322756	0.00322756	0.0038557	0.0038557	0.0038557	0.0038557	0.0038557
5% Sector Average WT			0.00428263	0.00428263	0.00428263	0.00428263	0.00428263	0.00428263	0.00428263	0.00428263	0.00428263	0.00374178	0.00320094	0.00320094	0.00320094	0.00320094	0.00320094	0.00320094	0.00341899	0.00385508	0.00385508	0.00385508
5% Sector Average WT			0.00491124	0.00491124	0.00491124	0.00491124	0.00491124	0.00491124	0.00491124	0.00491124	0.00491124	0.00346188	0.00346188	0.00346188	0.00346188	0.00346188	0.00346188	0.00358904	0.00384335	0.00384335	0.00384335	0.00384335
			LD/WTS1	LD/WTS2	LD/WTS3	LD/WTS4	LD/WTS5	LD/WTS6	LD/WTS7	LD/WTS8	LD/WTS9	LD/WTS10	LD/WTS11	LD/WTS12	LD/WTS13	LD/WTS14	LD/WTS15	LD/WTS16	LD/WTS17	LD/WTS18	LD/WTS19	LD/WTS20
5% Sector Average LD/WT			10.3352	10.3352	10.3352	10.3352	10.3352	10.3352	10.3352	14.3091	14.3091	14.3091	14.3091	14.3091	14.3091	14.3091	8.591	8.591	8.591	8.591	8.591	8.591
5% Sector Average LD/WT			12.7704	12.7704	12.7704	12.7704	12.7704	12.7704	12.7704	12.7704	12.7704	11.0188	11.0188	11.0188	11.0188	11.0188	9.72123	7.12614	7.12614	7.12614	7.12614	7.12614
5% Sector Average LD/WT			10.8368	10.8368	10.8368	10.8368	10.8368	10.8368	10.8368	12.4576	14.0783	14.0783	14.0783	14.0783	14.0783	14.0783	14.0783	6.1626	6.1626	6.1626	6.1626	6.1626
5% Sector Average LD/WT			13.0273	13.0273	13.0273	13.0273	13.0273	13.0273	13.0273	13.0273	13.0273	13.466	13.9046	13.9046	13.9046	13.9046	13.9046	13.9046	10.4017	3.39585	3.39585	3.39585
5% Sector Average LD/WT			9.94736	9.94736	9.94736	9.94736	9.94736	9.94736	9.94736	9.94736	9.94736	10.1547	10.1547	10.1547	10.1547	10.1547	10.1547	8.33906	4.70789	4.70789	4.70789	4.70789
			NCS1	NCS2	NCS3	NCS4	NCS5	NCS6	NCS7	NCS8	NCS9	NCS10	NCS11	NCS12	NCS13	NCS14	NCS15	NCS16	NCS17	NCS18	NCS19	NCS20
5% sector average NC			2	2	2	2	2	2	2	2	2	2	2	2	2	2	2	3	2	3	2	2
5% sector average NC			2	1	2	1	2	2	1	2	1	3	2	3	2	2	3	2	3	3	3	2
5% sector average NC			2	2	2	2	2	1	2	2	2	2	2	1	2	2	2	3	3	2	3	3
5% sector average NC			2	1	2	1	2	1	2	1	1	2	2	2	2	2	2	1	3	4	5	4
5% sector average NC			2	1	2	1	2	1	2	1	2	2	2	2	2	2	2	3	3	4	3	3
			LDS1	LDS2	LDS3	LDS4	LDS5	LDS6	LDS7	LDS8	LDS9	LDS10
10% Sector Average LD			0.0193421	0.0193421	0.0193421	0.0204262	0.0215104	0.0215104	0.0215104	0.0158975	0.0158975	0.0158975
10% Sector Average LD			0.0247514	0.0247514	0.0247514	0.0247514	0.0183659	0.0162374	0.0162374	0.0142511	0.0129269	0.0129269
10% Sector Average LD			0.0208759	0.0208759	0.0208759	0.0213368	0.0227193	0.0227193	0.0227193	0.0162161	0.0118806	0.0118806
10% Sector Average LD			0.0278956	0.0278956	0.0278956	0.0278956	0.026015	0.0222539	0.0222539	0.0222539	0.0110337	0.00654563
10% Sector Average LD			0.024427	0.024427	0.024427	0.024427	0.021002	0.0175771	0.0175771	0.0158711	0.00904703	0.00904703
			WTS1	WTS2	WTS3	WTS4	WTS5	WTS6	WTS7	WTS8	WTS9	WTS10
10% Sector Average WT			0.00374295	0.00374295	0.00374295	0.00337474	0.00300653	0.00300653	0.00300653	0.00370096	0.00370096	0.00370096
10% Sector Average WT			0.00387636	0.00387636	0.00387636	0.00387636	0.00317951	0.00294723	0.00294723	0.00335571	0.00362803	0.00362803
10% Sector Average WT			0.00385276	0.00385276	0.00385276	0.00369646	0.00322756	0.00322756	0.00322756	0.00360444	0.0038557	0.0038557
10% Sector Average WT			0.00428263	0.00428263	0.00428263	0.00428263	0.00392207	0.00320094	0.00320094	0.00320094	0.00366818	0.00385508
10% Sector Average WT			0.00491124	0.00491124	0.00491124	0.00491124	0.00418656	0.00346188	0.00346188	0.00353818	0.00384335	0.00384335
			LD/WTS1	LD/WTS2	LD/WTS3	LD/WTS4	LD/WTS5	LD/WTS6	LD/WTS7	LD/WTS8	LD/WTS9	LD/WTS10
10% Sector Average LD/WTS			10.3352	10.3352	10.3352	12.3222	14.3091	14.3091	14.3091	8.591	8.591	8.591
10% Sector Average LD/WTS			12.7704	12.7704	12.7704	12.7704	11.4567	11.0188	11.0188	8.68319	7.12614	7.12614
10% Sector Average LD/WTS			10.8368	10.8368	10.8368	11.6472	14.0783	14.0783	14.0783	9.32889	6.1626	6.1626
10% Sector Average LD/WTS			13.0273	13.0273	13.0273	13.0273	13.3198	13.9046	13.9046	13.9046	6.39834	3.39585
10% Sector Average LD/WTS			9.94736	9.94736	9.94736	9.94736	10.051	10.1547	10.1547	9.0653	4.70789	4.70789
			NCS1	NCS2	NCS3	NCS4	NCS5	NCS6	NCS7	NCS8	NCS9	NCS10
10% sector average NC			4	4	4	4	4	4	4	5	5	4
10% sector average NC			3	3	4	3	4	5	4	5	6	5
10% sector average NC			4	4	3	4	4	3	4	5	5	6
10% sector average NC			3	3	3	3	3	4	4	3	7	9
10% sector average NC			3	3	3	3	4	4	4	5	7	6
Mean lumen diameter transition excluded			Earlywood		Latewood
			0.0204262		0.0158975
			0.0204944		0.0129269
			0.0217976		0.0118806
			0.0250748		0.00654563
			0.021002		0.00904703
Mean lumen diameter			Earlywood		Latewood
			0.0204262		0.0158975
			0.0204944		0.0129269
			0.0217976		0.0118806
			0.0250748		0.00654563
			0.021002		0.00904703
Mean wall thickness transition excluded			Earlywood		Latewood
			0.00337474		0.00370096
			0.0034118		0.00362803
			0.00354016		0.0038557
			0.00374178		0.00385508
			0.00418656		0.00384335
Mean wall thickness			Earlywood		Latewood
			0.00337474		0.00370096
			0.0034118		0.00362803
			0.00354016		0.0038557
			0.00374178		0.00385508
			0.00418656		0.00384335
			Number of cells		Sum LD
			3		0.0567499
			3		0.0539157
			3		0.0554758
			3		0.0566951
			3		0.0510511
			Earlywood percentage
			69.446
			73.1219
			74.7988
			83.2533
			78.3147
[truncated: 45 more columns]

## Sheet: 1902
TRW	Rows	WT0	LD1	WT1	LD2	WT2	LD3	WT3	LD4	WT4	LD5	WT5	LD6	WT6	LD7	WT7	LD8	WT8	LD9	WT9	LD10	WT10	LD11	WT11	LD12	WT12	LD13	WT13	LD14	WT14	LD15	WT15	LD16	WT16	LD17	WT17	LD18	WT18	LD19	WT19	LD20	WT20	LD21	WT21	LD22	WT22	LD23	WT23	LD24
1.1834	r1	0.00275602	0.0202491	0.00459337	0.0202491	0.00459337	0.0221781	0.00404984	0.0221781	0.00404984	0.0299178	0.00362676	0.0299178	0.00362676	0.0213917	0.00342294	0.0213917	0.00342294	0.02257	0.00384582	0.02257	0.00384582	0.0268846	0.00444692	0.0268846	0.00444692	0.0242696	0.00448814	0.0242696	0.00448814	0.0251573	0.00446094	0.0251573	0.00446094	0.0212116	0.00393337	0.0212116	0.00393337	0.0286039	0.00389356	0.0286039	0.00389356	0.0263403	0.00400491	0.0263403	0.00400491	0.0286039	0.00408791	0.0286039
1.16391	r2	0.00176585	0.0240752	0.00294309	0.0240752	0.00294309	0.0239552	0.00324046	0.0239552	0.00324046	0.027699	0.00305886	0.027699	0.00305886	0.0274969	0.00404773	0.0274969	0.00404773	0.0295807	0.00466665	0.0295807	0.00466665	0.0274969	0.00465349	0.0274969	0.00465349	0.025549	0.00468843	0.025549	0.00468843	0.0277396	0.00464904	0.0277396	0.00464904	0.0277189	0.00466665	0.0277189	0.00466665	0.0220364	0.00466659	0.0220364	0.00466659	0.0263404	0.00471889	0.0263404	0.00471889	0.0232534	0.00384582	0.0232534
1.10433	r3	0.00231707	0.0305463	0.00386178	0.0305463	0.00386178	0.0321005	0.00305886	0.0321005	0.00305886	0.0228447	0.00309207	0.0228447	0.00309207	0.0216435	0.00282985	0.0216435	0.00282985	0.0236506	0.00303197	0.0236506	0.00303197	0.0258929	0.00344227	0.0258929	0.00344227	0.0222577	0.00329051	0.0222577	0.00329051	0.0206336	0.00282985	0.0206336	0.00282985	0.0208238	0.00262773	0.0208238	0.00262773	0.0212279	0.00323415	0.0212279	0.00323415	0.0214348	0.00305886	0.0214348	0.00305886	0.02571	0.00283706	0.02571
1.18379	r4	0.00231703	0.0342091	0.00386172	0.0342091	0.00386172	0.0299493	0.00485543	0.0299493	0.00485543	0.0240956	0.00388809	0.0240956	0.00388809	0.0278953	0.00384051	0.0278953	0.00384051	0.0200123	0.00285864	0.0200123	0.00285864	0.0202295	0.00303876	0.0202295	0.00303876	0.0236531	0.00269685	0.0236531	0.00269685	0.0206266	0.00309207	0.0206266	0.00309207	0.0238826	0.00283706	0.0238826	0.00283706	0.025952	0.00274931	0.025952	0.00274931	0.0211005	0.00343627	0.0211005	0.00343627	0.026896	0.00364406	0.026896
1.21401	r5	0.00211522	0.0218291	0.00352536	0.0218291	0.00352536	0.0289669	0.00348704	0.0289669	0.00348704	0.0286058	0.00348704	0.0286058	0.00348704	0.0253088	0.00320074	0.0253088	0.00320074	0.0280466	0.00330409	0.0280466	0.00330409	0.0284173	0.00275525	0.0284173	0.00275525	0.0245597	0.00367015	0.0245597	0.00367015	0.0214558	0.00348228	0.0214558	0.00348228	0.0207231	0.00256586	0.0207231	0.00256586	0.0252948	0.00293243	0.0252948	0.00293243	0.0210775	0.0025724	0.0210775	0.0025724	0.0243819	0.0034871	0.0243819
Percentile rel. pos. 1902 r1			1.08844		3.18768		5.36842		7.58474		10.1281		12.9627		15.437		17.5339		19.6806		21.9128		24.3273		26.9749		29.512		31.9421		34.4097		36.9125		39.2486		41.3734		43.8105		46.5566		49.2071		51.7713		54.4312		57.1937
Percentile rel. pos. 1902 r2			1.18596		3.5073		5.82349		8.16008		10.6575		13.3001		15.9341		18.6443		21.4441		24.3865		27.2395		30.0018		32.6804		35.2783		37.9703		40.7531		43.535		46.3174		48.8558		51.1501		53.6292		56.2978		58.8337		61.162
Percentile rel. pos. 1902 r3			1.59284		4.70857		7.89467		11.0784		13.8431		16.1918		18.486		20.7021		23.0091		25.4253		27.943		30.5993		33.0911		35.4046		37.6445		39.7692		41.9024		44.026		46.1679		48.383		50.6075		52.8254		55.2369		57.822
Percentile rel. pos. 1902 r4			1.64063		4.85664		7.89273		10.8328		13.5257		15.8896		18.414		21.0949		23.4428		25.3748		27.316		29.2816		31.3917		33.6177		35.7157		37.7193		39.8605		42.1176		44.4622		46.8867		49.1063		51.179		53.4966		56.0764
Percentile rel. pos. 1902 r5			1.07329		3.16178		5.54425		8.21755		10.876		13.5195		16.0273		18.3756		20.8368		23.4192		26.0169		28.5846		30.9935		33.3188		35.5163		37.5705		39.5946		41.5129		43.6196		45.9447		48.0961		50.0442		52.1284		54.424
LD/WT 1902 r1			8.81665		8.81665		10.9526		10.9526		16.4984		16.4984		12.499		12.499		11.7374		11.7374		12.0913		12.0913		10.815		10.815		11.2789		11.2789		10.7855		10.7855		14.693		14.693		13.154		13.154		13.9944		13.9944
LD/WT 1902 r2			16.3605		16.3605		14.7851		14.7851		18.1107		18.1107		13.5863		13.5863		12.6775		12.6775		11.8178		11.8178		10.8987		10.8987		11.9335		11.9335		11.8796		11.8796		9.44433		9.44433		11.1638		11.1638		12.0928		12.0928
LD/WT 1902 r3			15.8198		15.8198		20.9885		20.9885		14.7763		14.7763		15.2966		15.2966		15.6008		15.6008		15.0441		15.0441		13.5284		13.5284		14.5828		14.5828		15.8492		15.8492		13.1274		13.1274		14.0149		14.0149		18.1244		18.1244
LD/WT 1902 r4			17.717		17.717		12.3364		12.3364		12.3946		12.3946		14.5269		14.5269		14.0013		14.0013		13.3143		13.3143		17.5413		17.5413		13.3416		13.3416		16.8362		16.8362		18.8789		18.8789		12.2811		12.2811		14.7616		14.7616
LD/WT 1902 r5			12.384		12.384		16.614		16.614		16.4069		16.4069		15.8143		15.8143		16.9769		16.9769		20.6278		20.6278		13.3835		13.3835		12.3229		12.3229		16.153		16.153		17.2517		17.2517		16.3875		16.3875		13.984		13.984
			LDS1	LDS2	LDS3	LDS4	LDS5	LDS6	LDS7	LDS8	LDS9	LDS10	LDS11	LDS12	LDS13	LDS14	LDS15	LDS16	LDS17	LDS18	LDS19	LDS20
5% Sector Average LD			0.0208921	0.026048	0.0256548	0.0219809	0.0247273	0.0255771	0.0247135	0.0231845	0.0249078	0.0274721	0.0274721	0.0241514	0.0221203	0.0229519	0.0216569	0.0258265	0.0212712	0.0191473	0.0187597	0.00948046
5% Sector Average LD			0.0240752	0.0239552	0.027699	0.0274969	0.0295807	0.0274969	0.025549	0.0277396	0.0277292	0.0248776	0.0241884	0.0247969	0.023223	0.0231816	0.0242445	0.0249221	0.0239976	0.020516	0.0212712	0.00714833
5% Sector Average LD			0.0305463	0.0321005	0.0274726	0.0222441	0.0229815	0.0258929	0.0234694	0.0206336	0.0208238	0.0212279	0.0228599	0.0249333	0.0254195	0.0266825	0.0244791	0.0249027	0.0260824	0.0216368	0.0154983	0.00903687
5% Sector Average LD			0.0342091	0.0299493	0.0270224	0.0259954	0.0226399	0.0202295	0.0236531	0.0217119	0.0249173	0.0235263	0.0239983	0.0250055	0.0225502	0.023249	0.0281322	0.0246902	0.0268846	0.0224369	0.0159931	0.00924718
5% Sector Average LD			0.0218291	0.0289669	0.0286058	0.0253088	0.0280466	0.0284173	0.0245597	0.0212116	0.0230089	0.0224833	0.0243819	0.022252	0.0252217	0.025007	0.0257116	0.0209019	0.0200967	0.0188403	0.0150688	0.00917474
			WTS1	WTS2	WTS3	WTS4	WTS5	WTS6	WTS7	WTS8	WTS9	WTS10	WTS11	WTS12	WTS13	WTS14	WTS15	WTS16	WTS17	WTS18	WTS19	WTS20
5% Sector Average WT			0.0044122	0.0038383	0.00352485	0.00363438	0.00414637	0.00446753	0.00447454	0.00419715	0.00391346	0.00394923	0.00404641	0.00406527	0.00405352	0.00421728	0.0044125	0.00463552	0.0046968	0.00503337	0.00541539	0.00578521
5% Sector Average WT			0.00294309	0.00324046	0.00305886	0.00404773	0.00466665	0.00465349	0.00468843	0.00464904	0.00465784	0.00466662	0.00469274	0.00428235	0.00394549	0.00422572	0.0044704	0.00469227	0.00490676	0.00490734	0.0054889	0.00541559
5% Sector Average WT			0.00386178	0.00305886	0.00307547	0.00296096	0.0029646	0.00344227	0.00334109	0.00282985	0.00262773	0.00323415	0.00298493	0.0030356	0.00331087	0.00338759	0.0034032	0.00362341	0.00446529	0.00545157	0.0055086	0.00565095
5% Sector Average WT			0.00386172	0.00485543	0.00437176	0.0038643	0.00318593	0.00303876	0.00269685	0.00300707	0.00279318	0.00309279	0.00354016	0.0034391	0.00338469	0.00384057	0.00392341	0.00396608	0.0043644	0.0049264	0.00513073	0.00492536
5% Sector Average WT			0.00352536	0.00348704	0.00348704	0.00320074	0.00330409	0.00275525	0.00367015	0.00317681	0.00274915	0.00269241	0.0034871	0.00425107	0.00432757	0.00463276	0.00504337	0.00518581	0.00548633	0.00574896	0.00595641	0.00569435
			LD/WTS1	LD/WTS2	LD/WTS3	LD/WTS4	LD/WTS5	LD/WTS6	LD/WTS7	LD/WTS8	LD/WTS9	LD/WTS10	LD/WTS11	LD/WTS12	LD/WTS13	LD/WTS14	LD/WTS15	LD/WTS16	LD/WTS17	LD/WTS18	LD/WTS19	LD/WTS20
5% Sector Average LD/WT			9.52862	13.7255	14.4987	12.1182	11.9144	11.4532	11.047	11.0322	12.7392	13.9235	13.5742	11.87	10.911	10.9264	9.81596	11.1429	9.05775	7.60816	6.94725	3.31192
5% Sector Average LD/WT			16.3605	14.7851	18.1107	13.5863	12.6775	11.8178	10.8987	11.9335	11.9065	10.6619	10.3041	11.6283	11.7798	10.992	10.842	10.6403	9.78523	8.35503	7.75062	2.63861
5% Sector Average LD/WT			15.8198	20.9885	17.8824	15.0364	15.4994	15.0441	14.0337	14.5828	15.8492	13.1274	15.3847	16.5314	15.3458	15.7531	14.3859	13.7454	11.6823	7.93782	5.639	3.20026
5% Sector Average LD/WT			17.717	12.3364	12.3655	13.4607	14.1765	13.3143	17.5413	14.5064	17.8576	15.58	13.5213	14.5279	13.3459	12.1071	14.3407	12.4506	12.32	9.10883	6.23039	3.72849
5% Sector Average LD/WT			12.384	16.614	16.4069	15.8143	16.9769	20.6278	13.3835	13.5996	16.7024	16.6756	13.984	10.4689	11.6563	10.7957	10.1962	8.07019	7.32814	6.56182	5.05969	3.21103
			NCS1	NCS2	NCS3	NCS4	NCS5	NCS6	NCS7	NCS8	NCS9	NCS10	NCS11	NCS12	NCS13	NCS14	NCS15	NCS16	NCS17	NCS18	NCS19	NCS20
5% sector average NC			3	2	2	2	2	2	2	2	2	2	2	2	2	2	3	2	2	2	3	3
5% sector average NC			2	2	2	2	2	2	2	1	2	2	2	2	2	2	2	2	2	3	2	4
5% sector average NC			2	1	2	2	3	1	3	2	2	2	3	2	2	1	2	2	2	2	3	3
5% sector average NC			2	1	2	2	3	2	2	3	2	2	2	2	3	2	2	2	2	2	3	3
5% sector average NC			2	2	2	2	2	2	2	3	2	3	2	2	2	2	2	3	2	3	2	4
			LDS1	LDS2	LDS3	LDS4	LDS5	LDS6	LDS7	LDS8	LDS9	LDS10
10% Sector Average LD			0.0229544	0.0238178	0.0251522	0.023949	0.0261899	0.0258118	0.0225361	0.0233248	0.0202093	0.0141201
10% Sector Average LD			0.0240152	0.027598	0.0285388	0.0262792	0.0263034	0.0244926	0.0232023	0.0245833	0.0219086	0.011856
10% Sector Average LD			0.0310644	0.0248584	0.0237094	0.0223351	0.0210258	0.0236892	0.0258405	0.0246909	0.0238596	0.0122676
10% Sector Average LD			0.0327892	0.0265089	0.0216758	0.0224884	0.0242218	0.0245019	0.0228297	0.0264112	0.0246607	0.0126202
10% Sector Average LD			0.025398	0.0269573	0.028232	0.0225508	0.0226935	0.0233169	0.0251143	0.0228258	0.0193429	0.0111394
			WTS1	WTS2	WTS3	WTS4	WTS5	WTS6	WTS7	WTS8	WTS9	WTS10
10% Sector Average WT			0.00418264	0.00357962	0.00430695	0.00433585	0.00393135	0.00405584	0.0041354	0.00450171	0.00486508	0.0056003
10% Sector Average WT			0.00309177	0.0035533	0.00466007	0.0046753	0.00466223	0.00448755	0.0040856	0.00458133	0.00490711	0.00544003
10% Sector Average WT			0.00359414	0.00301821	0.00308401	0.0031366	0.00293094	0.0030052	0.00333644	0.00351331	0.00495843	0.00557977
10% Sector Average WT			0.00419296	0.00411803	0.00312706	0.00288298	0.00294299	0.00348963	0.00356704	0.00394475	0.0046454	0.00502805
10% Sector Average WT			0.0035062	0.00334389	0.00302967	0.00337414	0.0027151	0.00386909	0.00448017	0.00512883	0.00564391	0.0057817
			LD/WTS1	LD/WTS2	LD/WTS3	LD/WTS4	LD/WTS5	LD/WTS6	LD/WTS7	LD/WTS8	LD/WTS9	LD/WTS10
10% Sector Average LD/WTS			11.2074	13.3085	11.6838	11.0396	13.3313	12.7221	10.9187	10.3467	8.33296	5.12958
10% Sector Average LD/WTS			15.5728	15.8485	12.2476	11.2437	11.2842	10.9662	11.3859	10.7412	8.92711	4.34261
10% Sector Average LD/WTS			17.5427	16.4594	15.3856	14.2533	14.4883	15.8434	15.4815	14.0657	9.81004	4.41963
10% Sector Average LD/WTS			15.9235	12.9131	13.8316	15.7204	16.7188	14.0246	12.8504	13.3957	10.7144	4.97944
10% Sector Average LD/WTS			14.499	16.1106	18.8023	13.5131	16.6863	12.2265	11.226	8.9206	6.86835	3.82725
			NCS1	NCS2	NCS3	NCS4	NCS5	NCS6	NCS7	NCS8	NCS9	NCS10
10% sector average NC			5	4	4	4	4	4	4	5	4	6
10% sector average NC			4	4	4	3	4	4	4	4	5	6
10% sector average NC			3	4	4	5	4	5	3	4	4	6
10% sector average NC			3	4	5	5	4	4	5	4	4	6
10% sector average NC			4	4	4	5	5	4	4	5	5	6
Mean lumen diameter transition excluded			Earlywood		Latewood
			0.0241837		0.0153769
			0.0255529		0.0136518
			0.0241722		0.0146099
			0.0244879		0.0150743
			0.0245469		0.0142461
Mean lumen diameter			Earlywood		Latewood
			0.0239935		0.0153769
			0.0254481		0.0136518
			0.0244158		0.0146099
			0.0248245		0.0150743
			0.0243754		0.0142461
Mean wall thickness transition excluded			Earlywood		Latewood
			0.00414427		0.00545857
			0.00429324		0.00529984
			0.00319657		0.00554772
			0.00349849		0.00500263
			0.00369062		0.00574516
Mean wall thickness			Earlywood		Latewood
			0.00417209		0.00545857
			0.00427324		0.00529984
			0.00325345		0.00554772
			0.00353263		0.00500263
			0.00373513		0.00574516
			Number of cells		Sum LD
			22		0.49339
			21		0.487225
			21		0.473509
			22		0.507138
			23		0.509988
			Earlywood percentage
			84.6192
			85.5391
			83.8122
			84.9278
			82.2146
[truncated: 53 more columns]

## Sheet: 1901
TRW	Rows	WT0	LD1	WT1	LD2	WT2	LD3	WT3	LD4	WT4	LD5	WT5	LD6	WT6	LD7	WT7	LD8	WT8	LD9	WT9	LD10	WT10	LD11	WT11	LD12	WT12	LD13	WT13	LD14	WT14	LD15	WT15	LD16	WT16	LD17	WT17	LD18	WT18	LD19	WT19	LD20	WT20	LD21	WT21	LD22	WT22	LD23	WT23	LD24
1.53038	r1	0.00277664	0.0274903	0.00462773	0.0274903	0.00462773	0.0274903	0.00462773	0.0254689	0.00362773	0.0254689	0.00362773	0.0254689	0.00362773	0.0238518	0.00363203	0.0238518	0.00363203	0.0238518	0.00363203	0.0228411	0.00328299	0.0228411	0.00328299	0.0228411	0.00328299	0.0222348	0.00323415	0.0222348	0.00323415	0.0222348	0.00323415	0.0246604	0.00308299	0.0246604	0.00308299	0.0246604	0.00308299	0.0258732	0.00303201	0.0258732	0.00303201	0.0258732	0.00303201	0.0214262	0.00296277	0.0214262	0.00296277	0.0214262
1.53583	r2	0.00316263	0.0343652	0.00527105	0.0343652	0.00527105	0.0343652	0.00527105	0.026542	0.00406285	0.026542	0.00406285	0.026542	0.00406285	0.0287144	0.00384054	0.0287144	0.00384054	0.0287144	0.00384054	0.027089	0.00364403	0.027089	0.00364403	0.027089	0.00364403	0.0262751	0.00406285	0.0262751	0.00406285	0.0262751	0.00406285	0.0249617	0.00386175	0.0249617	0.00386175	0.0249617	0.00386175	0.0257854	0.0036886	0.0257854	0.0036886	0.0257854	0.0036886	0.0220919	0.00340921	0.0220919	0.00340921	0.0220919
1.55264	r3	0.00261766	0.0253064	0.00436277	0.0253064	0.00436277	0.0253064	0.00436277	0.0325662	0.00344224	0.0325662	0.00344224	0.0325662	0.00344224	0.0293436	0.00326587	0.0293436	0.00326587	0.0293436	0.00326587	0.0289052	0.00318371	0.0289052	0.00318371	0.0289052	0.00318371	0.0218305	0.00303201	0.0218305	0.00303201	0.0218305	0.00303201	0.023451	0.00265866	0.023451	0.00265866	0.023451	0.00265866	0.0240845	0.00283709	0.0240845	0.00283709	0.0240845	0.00283709	0.0266817	0.00283709	0.0266817	0.00283709	0.0266817
1.51461	r4	0.00259405	0.0258732	0.00432341	0.0258732	0.00432341	0.0258732	0.00432341	0.0343628	0.0034032	0.0343628	0.0034032	0.0343628	0.0034032	0.0282988	0.00336297	0.0282988	0.00336297	0.0282988	0.00336297	0.027086	0.00282988	0.027086	0.00282988	0.027086	0.00282988	0.0295116	0.00282988	0.0295116	0.00282988	0.0295116	0.00282988	0.0258732	0.00262775	0.0258732	0.00262775	0.0258732	0.00262775	0.0264796	0.00262773	0.0264796	0.00262773	0.0264796	0.00262773	0.0190006	0.00262776	0.0190006	0.00262776	0.0190006
1.62234	r5	0.00273993	0.0322587	0.00456655	0.0322587	0.00456655	0.0322587	0.00456655	0.0223604	0.00337552	0.0223604	0.00337552	0.0223604	0.00337552	0.020711	0.00327552	0.020711	0.00327552	0.020711	0.00327552	0.020061	0.00297491	0.020061	0.00297491	0.020061	0.00297491	0.0168654	0.00316383	0.0168654	0.00316383	0.0168654	0.00316383	0.0198785	0.00284521	0.0198785	0.00284521	0.0198785	0.00284521	0.0243764	0.00301478	0.0243764	0.00301478	0.0243764	0.00301478	0.0244315	0.00295524	0.0244315	0.00295524	0.0244315
1.66957	r6	0.00183266	0.0222857	0.00305444	0.0222857	0.00305444	0.0222857	0.00305444	0.0265918	0.00341846	0.0265918	0.00341846	0.0265918	0.00341846	0.0307284	0.00305438	0.0307284	0.00305438	0.0307284	0.00305438	0.0263203	0.00307545	0.0263203	0.00307545	0.0263203	0.00307545	0.0249748	0.00269508	0.0249748	0.00269508	0.0249748	0.00269508	0.0298388	0.00366455	0.0298388	0.00366455	0.0298388	0.00366455	0.0246207	0.00379017	0.0246207	0.00379017	0.0246207	0.00379017	0.0262066	0.00282415	0.0262066	0.00282415	0.0262066
1.67979	r7	0.00177387	0.0219024	0.00295645	0.0219024	0.00295645	0.0219024	0.00295645	0.0273511	0.00313585	0.0273511	0.00313585	0.0273511	0.00313585	0.0248454	0.00355087	0.0248454	0.00355087	0.0248454	0.00355087	0.0267761	0.00281252	0.0267761	0.00281252	0.0267761	0.00281252	0.0245926	0.00310433	0.0245926	0.00310433	0.0245926	0.00310433	0.0247149	0.003015	0.0247149	0.003015	0.0247149	0.003015	0.0220501	0.00369856	0.0220501	0.00369856	0.0220501	0.00369856	0.0270921	0.00266491	0.0270921	0.00266491	0.0270921
1.68709	r8	0.00195125	0.0354855	0.00325209	0.0354855	0.00325209	0.0354855	0.00325209	0.0331393	0.00311832	0.0331393	0.00311832	0.0331393	0.00311832	0.0258899	0.0028702	0.0258899	0.0028702	0.0258899	0.0028702	0.0266087	0.00310433	0.0266087	0.00310433	0.0266087	0.00310433	0.0322259	0.00266087	0.0322259	0.00266087	0.0322259	0.00266087	0.0291228	0.00310779	0.0291228	0.00310779	0.0291228	0.00310779	0.0267708	0.00325545	0.0267708	0.00325545	0.0267708	0.00325545	0.0276573	0.00385478	0.0276573	0.00385478	0.0276573
Percentile rel. pos. 1901 r1			1.07959		3.17828		5.27698		7.30964		9.21091		11.1122		12.9606		14.7565		16.5524		18.3153		20.0223		21.7293		23.4166		25.0808		26.745		28.4885		30.3013		32.1142		33.9666		35.8554		37.7441		39.4876		41.0813		42.6749
Percentile rel. pos. 1901 r2			1.32471		3.90548		6.48626		8.81234		10.8051		12.7978		14.8613		16.981		19.1007		21.1674		23.1685		25.1696		27.1442		29.1195		31.0949		33.0275		34.9042		36.781		38.6845		40.6036		42.5227		44.3216		45.982		47.6424
Percentile rel. pos. 1901 r3			0.983542		2.89443		4.80531		6.94999		9.26917		11.5883		13.8037		15.904		18.0043		20.0904		22.1571		24.2239		26.0628		27.6641		29.2654		30.9189		32.6005		34.2822		35.9842		37.7181		39.4521		41.2696		43.1708		45.072
Percentile rel. pos. 1901 r4			1.02539		3.01907		5.01276		7.2867		9.78015		12.2736		14.5669		16.6573		18.7477		20.7981		22.7732		24.7484		26.8036		28.9389		31.0742		33.0894		34.9711		36.8528		38.7546		40.6764		42.5981		44.273		45.701		47.129
Percentile rel. pos. 1901 r5			1.16309		3.43297		5.70285		7.66767		9.25401		10.8404		12.3759		13.8544		15.3329		16.7914		18.2113		19.6312		20.9526		22.1872		23.4218		24.7493		26.1499		27.5506		29.0899		30.7783		32.4666		34.1567		35.8448		37.5329
Percentile rel. pos. 1901 r6			0.777175		2.29494		3.8127		5.45942		7.2569		9.05438		10.9757		12.9992		15.0226		16.9141		18.6747		20.4354		22.1558		23.8131		25.4704		27.2734		29.2801		31.2868		33.1372		34.8389		36.5406		38.2898		40.0286		41.7674
Percentile rel. pos. 1901 r7			0.757537		2.23741		3.71729		5.35934		7.17426		8.98919		10.7295		12.42		14.1104		15.8584		17.6198		19.3813		21.0777		22.7265		24.3754		26.0278		27.6786		29.3294		30.9009		32.4337		33.9666		35.6495		37.421		39.1924
Percentile rel. pos. 1901 r8			1.16734		3.46346		5.75958		7.98617		10.1353		12.2844		14.2187		15.9234		17.6281		19.3541		21.1153		22.8765		24.8042		26.8721		28.94		30.9159		32.8263		34.7367		36.5774		38.3572		40.137		41.943		43.8108		45.6787
LD/WT 1901 r1			11.8807		11.8807		11.8807		14.0412		14.0412		14.0412		13.1342		13.1342		13.1342		13.9148		13.9148		13.9148		13.75		13.75		13.75		15.9977		15.9977		15.9977		17.0667		17.0667		17.0667		14.4636		14.4636		14.4636
LD/WT 1901 r2			13.0392		13.0392		13.0392		13.0657		13.0657		13.0657		14.9534		14.9534		14.9534		14.8676		14.8676		14.8676		12.9343		12.9343		12.9343		12.9277		12.9277		12.9277		13.9811		13.9811		13.9811		12.9601		12.9601		12.9601
LD/WT 1901 r3			11.601		11.601		11.601		18.9215		18.9215		18.9215		17.9699		17.9699		17.9699		18.1582		18.1582		18.1582		14.4		14.4		14.4		17.6412		17.6412		17.6412		16.9783		16.9783		16.9783		18.8092		18.8092		18.8092
LD/WT 1901 r4			11.9689		11.9689		11.9689		20.1944		20.1944		20.1944		16.8296		16.8296		16.8296		19.1428		19.1428		19.1428		20.8571		20.8571		20.8571		19.6923		19.6923		19.6923		20.154		20.154		20.154		14.4615		14.4615		14.4615
LD/WT 1901 r5			14.1283		14.1283		14.1283		13.2486		13.2486		13.2486		12.6459		12.6459		12.6459		13.4868		13.4868		13.4868		10.6614		10.6614		10.6614		13.9733		13.9733		13.9733		16.1713		16.1713		16.1713		16.5344		16.5344		16.5344
LD/WT 1901 r6			14.5923		14.5923		14.5923		15.5578		15.5578		15.5578		20.1208		20.1208		20.1208		17.1164		17.1164		17.1164		18.5336		18.5336		18.5336		16.2851		16.2851		16.2851		12.9919		12.9919		12.9919		18.5589		18.5589		18.5589
LD/WT 1901 r7			14.8167		14.8167		14.8167		17.4442		17.4442		17.4442		13.994		13.994		13.994		19.0407		19.0407		19.0407		15.844		15.844		15.844		16.3946		16.3946		16.3946		11.9236		11.9236		11.9236		20.3324		20.3324		20.3324
LD/WT 1901 r8			21.8232		21.8232		21.8232		21.2546		21.2546		21.2546		18.0405		18.0405		18.0405		17.143		17.143		17.143		24.2221		24.2221		24.2221		18.7419		18.7419		18.7419		16.4468		16.4468		16.4468		14.3496		14.3496		14.3496
			LDS1	LDS2	LDS3	LDS4	LDS5	LDS6	LDS7	LDS8	LDS9	LDS10	LDS11	LDS12	LDS13	LDS14	LDS15	LDS16	LDS17	LDS18	LDS19	LDS20
5% Sector Average LD			0.0274903	0.0254689	0.0243908	0.023178	0.0224369	0.0238518	0.0252668	0.0243909	0.0214262	0.0216957	0.0219653	0.0217294	0.0230433	0.0249299	0.0254689	0.0227738	0.0222347	0.0192027	0.0149579	0.00743853
5% Sector Average LD			0.0343652	0.0304536	0.0272661	0.0287144	0.027089	0.0262751	0.0253995	0.0253736	0.0245542	0.0225728	0.0240103	0.0261818	0.0286218	0.0297824	0.0154216	0.0279574	0.0230442	0.0212537	0.0197026	0.0112987
5% Sector Average LD			0.0253064	0.0325662	0.0309549	0.0291974	0.0289052	0.0218305	0.023451	0.0240845	0.0266817	0.0235032	0.0250646	0.0249299	0.0239285	0.0196798	0.0212907	0.0237978	0.0259994	0.0249048	0.019335	0.00986311
5% Sector Average LD			0.0258732	0.0343628	0.0313308	0.0282988	0.027086	0.0295116	0.027086	0.0261764	0.0239866	0.0188995	0.0210893	0.0254689	0.0273892	0.0268838	0.0252668	0.0250646	0.0258732	0.0222347	0.0214262	0.014301
5% Sector Average LD			0.0322587	0.0256599	0.0211234	0.020061	0.0176187	0.0213778	0.0243948	0.0244852	0.0234206	0.0213765	0.0240419	0.0271363	0.0285412	0.0284368	0.0248101	0.0249262	0.0236682	0.019258	0.0148641	0.00847903
5% Sector Average LD			0.0233622	0.0265918	0.0307284	0.0263203	0.0249748	0.0298388	0.0263601	0.0256779	0.0237153	0.022773	0.0264709	0.0298752	0.02874	0.0258966	0.0222355	0.0182783	0.0195265	0.0184537	0.0187526	0.00950882
5% Sector Average LD			0.0232646	0.0273511	0.0248454	0.0267761	0.0245926	0.0247149	0.0220501	0.0270921	0.0244357	0.0251457	0.0274957	0.0332722	0.0302268	0.0299061	0.0295677	0.0256418	0.0247006	0.0235808	0.0177707	0.0109716
5% Sector Average LD			0.0354855	0.0339214	0.0295146	0.0261295	0.0284811	0.0322259	0.0291228	0.0267708	0.0276573	0.0275535	0.0284048	0.0283002	0.0281501	0.029289	0.0299427	0.0300202	0.0208479	0.0243873	0.0178413	0.00874707
			WTS1	WTS2	WTS3	WTS4	WTS5	WTS6	WTS7	WTS8	WTS9	WTS10	WTS11	WTS12	WTS13	WTS14	WTS15	WTS16	WTS17	WTS18	WTS19	WTS20
5% Sector Average WT			0.00462773	0.00362773	0.0036306	0.00339933	0.00325043	0.00313337	0.0030575	0.00300893	0.00298585	0.00302914	0.00301504	0.00299064	0.00310857	0.00328415	0.00371782	0.00481	0.00565976	0.00584055	0.00609342	0.00631722
5% Sector Average WT			0.00527105	0.00466695	0.00398875	0.00384054	0.00364403	0.00406285	0.00392878	0.00377518	0.00359547	0.00336964	0.00335679	0.00353905	0.00363841	0.00404773	0.00413649	0.00505336	0.00548512	0.00560613	0.00578737	0.00570754
5% Sector Average WT			0.00436277	0.00344224	0.00335405	0.00323848	0.00318371	0.00303201	0.00265866	0.00283709	0.00283709	0.00282988	0.00323413	0.00325091	0.00325931	0.00338126	0.00349636	0.00373838	0.00438135	0.00474482	0.00507221	0.005319
5% Sector Average WT			0.00432341	0.0034032	0.00338309	0.00336297	0.00282988	0.00282988	0.00269512	0.00262774	0.00262774	0.00272882	0.00296463	0.00289583	0.00292988	0.00301567	0.00298299	0.00332014	0.00342341	0.00436282	0.00482988	0.00469019
5% Sector Average WT			0.00456655	0.00377253	0.00330052	0.00297491	0.00308417	0.00290174	0.00299493	0.00313252	0.00349104	0.00349907	0.00351333	0.0035516	0.00361896	0.00365724	0.00425919	0.00433193	0.00449381	0.00483193	0.00560295	0.00521975
5% Sector Average WT			0.00314545	0.00341846	0.00305438	0.00307545	0.00269508	0.00366455	0.00374829	0.00314615	0.0026283	0.00251879	0.00251299	0.00290956	0.00340762	0.00375368	0.00345658	0.00282422	0.00346794	0.00457647	0.00482696	0.00560254
5% Sector Average WT			0.0030013	0.00313585	0.00355087	0.00281252	0.00310433	0.003015	0.00369856	0.00266491	0.00251734	0.00266491	0.00281252	0.00400218	0.00365365	0.0034072	0.00346227	0.00383091	0.00411944	0.00447877	0.00498019	0.00518844
5% Sector Average WT			0.00325209	0.00316291	0.00299426	0.00294824	0.00295651	0.00266087	0.00310779	0.00325545	0.00385478	0.00316769	0.00350554	0.00402539	0.00393741	0.00337058	0.00330543	0.00326553	0.00299321	0.00355393	0.004953	0.00537543
			LD/WTS1	LD/WTS2	LD/WTS3	LD/WTS4	LD/WTS5	LD/WTS6	LD/WTS7	LD/WTS8	LD/WTS9	LD/WTS10	LD/WTS11	LD/WTS12	LD/WTS13	LD/WTS14	LD/WTS15	LD/WTS16	LD/WTS17	LD/WTS18	LD/WTS19	LD/WTS20
5% Sector Average LD/WT			11.8807	14.0412	13.4365	13.6546	13.8049	15.2485	16.5322	16.199	14.3536	14.3251	14.5697	14.5322	14.8236	15.1729	14.0156	9.62555	7.85714	6.57566	4.92673	2.3586
5% Sector Average LD/WT			13.0392	13.0525	13.6949	14.9534	14.8676	12.9343	12.9299	13.4544	13.6408	13.4083	14.3054	14.7826	15.7331	14.7156	7.50791	11.0649	8.40243	7.59106	6.81271	3.9372
5% Sector Average LD/WT			11.601	18.9215	18.4457	18.0326	18.1582	14.4	17.6412	16.9783	18.8092	16.6108	15.5001	15.3376	14.6832	11.6893	12.1646	12.7413	11.9088	10.519	7.70413	3.71075
5% Sector Average LD/WT			11.9689	20.1944	18.512	16.8296	19.1428	20.8571	20.0806	19.9231	18.2565	13.8736	14.2064	17.6604	18.712	17.8246	16.9406	15.0985	15.1154	10.1928	8.87236	6.07044
5% Sector Average LD/WT			14.1283	13.5418	12.7966	13.4868	11.4894	14.7059	16.2923	15.7246	13.4191	12.2184	13.6809	15.277	15.7743	15.5509	11.6501	11.5081	10.5337	7.97113	5.27809	3.24698
5% Sector Average LD/WT			14.8337	15.5578	20.1208	17.1164	18.5336	16.2851	14.0896	16.7032	18.0263	18.0832	21.0672	20.6598	17.1012	13.8137	12.9611	12.9867	11.3024	8.05811	7.81562	3.54906
5% Sector Average LD/WT			15.4736	17.4442	13.994	19.0407	15.844	16.3946	11.9236	20.3324	19.4139	18.8717	19.5523	16.627	16.542	17.5775	17.1878	13.4355	11.9868	10.7062	7.13908	4.27749
5% Sector Average LD/WT			21.8232	21.4441	19.6475	17.7413	19.5027	24.2221	18.7419	16.4468	14.3496	17.7672	16.4953	14.1011	14.4717	17.3863	18.1172	18.3861	13.9301	13.7241	7.26556	3.26871
			NCS1	NCS2	NCS3	NCS4	NCS5	NCS6	NCS7	NCS8	NCS9	NCS10	NCS11	NCS12	NCS13	NCS14	NCS15	NCS16	NCS17	NCS18	NCS19	NCS20
5% sector average NC			3	2	3	3	3	3	2	3	3	3	3	4	2	3	3	3	2	3	4	5
5% sector average NC			2	2	3	2	3	2	3	2	3	3	3	3	2	2	4	3	2	3	3	4
5% sector average NC			3	2	2	3	2	3	3	3	3	3	2	3	3	3	3	3	3	2	4	4
5% sector average NC			3	2	2	2	3	2	3	2	3	4	3	3	2	3	2	3	3	3	2	4
5% sector average NC			2	3	4	3	4	3	3	3	3	4	2	3	3	2	3	3	3	3	4	5
5% sector average NC			4	2	3	3	3	2	3	3	3	3	3	3	2	3	3	4	4	4	3	5
5% sector average NC			4	2	3	3	3	3	3	3	3	3	3	2	3	2	3	3	3	3	3	5
5% sector average NC			2	3	2	3	3	2	3	3	2	3	3	2	3	3	2	3	3	3	4	5
			LDS1	LDS2	LDS3	LDS4	LDS5	LDS6	LDS7	LDS8	LDS9	LDS10
10% Sector Average LD			0.0266817	0.0237844	0.0231444	0.0247412	0.021561	0.0218305	0.0241752	0.0241213	0.0204155	0.0107805
10% Sector Average LD			0.0324094	0.0278455	0.0267634	0.0253891	0.0235635	0.025096	0.0292021	0.0207941	0.0219699	0.0149004
10% Sector Average LD			0.0282103	0.0299004	0.0246604	0.0237678	0.0250925	0.0249838	0.0218042	0.0225442	0.0255616	0.014599
10% Sector Average LD			0.029269	0.0298148	0.0280562	0.0267221	0.0210797	0.0232791	0.027086	0.0251455	0.024054	0.0166761
10% Sector Average LD			0.0282994	0.0206681	0.0192297	0.02444	0.0222525	0.0258985	0.0284994	0.0248681	0.0214631	0.0113168
10% Sector Average LD			0.0244387	0.0285243	0.0269204	0.026019	0.0232441	0.0281731	0.027034	0.0199742	0.0189901	0.0129752
10% Sector Average LD			0.0246268	0.0258108	0.0246537	0.0245711	0.0247907	0.0298063	0.0300985	0.0276047	0.0241407	0.0135213
10% Sector Average LD			0.034547	0.0274835	0.029979	0.0279468	0.027595	0.0283629	0.0287195	0.0299892	0.0226176	0.012789
			WTS1	WTS2	WTS3	WTS4	WTS5	WTS6	WTS7	WTS8	WTS9	WTS10
10% Sector Average WT			0.00422773	0.00351497	0.0031919	0.00302836	0.00300749	0.0030011	0.00321392	0.00426391	0.00576823	0.00621775
10% Sector Average WT			0.004969	0.00392946	0.00381156	0.00386734	0.00348255	0.00344792	0.00384307	0.00452943	0.00555773	0.00574175
10% Sector Average WT			0.00399456	0.00328471	0.00309269	0.00274788	0.00283348	0.0032442	0.00332029	0.00361737	0.00452674	0.00519561
10% Sector Average WT			0.00395533	0.00337303	0.00282988	0.00266817	0.0026855	0.00293023	0.00298135	0.00318528	0.00389312	0.00473675
10% Sector Average WT			0.00409014	0.00316098	0.00300599	0.00306372	0.00349563	0.00353629	0.00363427	0.00429556	0.00466287	0.00539006
10% Sector Average WT			0.00323645	0.00306491	0.00308287	0.00344722	0.00257355	0.00271128	0.00361525	0.00309523	0.0040222	0.0053117
10% Sector Average WT			0.00304615	0.00318169	0.00305966	0.00318174	0.00259112	0.00328838	0.00355507	0.00364659	0.00429911	0.00511034
10% Sector Average WT			0.00319858	0.00296665	0.00283825	0.00318162	0.00344253	0.00371348	0.00365399	0.00328149	0.00327357	0.00518768
			LD/WTS1	LD/WTS2	LD/WTS3	LD/WTS4	LD/WTS5	LD/WTS6	LD/WTS7	LD/WTS8	LD/WTS9	LD/WTS10
10% Sector Average LD/WTS			12.7449	13.5456	14.5267	16.3323	14.3393	14.5483	15.0331	11.8206	7.08825	3.49999
10% Sector Average LD/WTS			13.0458	14.1983	14.0943	13.1397	13.5245	14.544	15.2243	9.03233	7.91561	5.16956
10% Sector Average LD/WTS			14.5292	18.1979	15.9033	17.3098	17.71	15.4026	13.1862	12.453	11.3529	5.70744
10% Sector Average LD/WTS			15.2591	17.6708	19.8286	20.0176	15.752	15.9334	18.1796	15.8354	12.6541	7.00441
10% Sector Average LD/WTS			13.7764	13.0924	12.8679	16.0084	12.733	14.6386	15.685	11.5791	9.2524	4.1497
10% Sector Average LD/WTS			15.075	18.6186	17.6342	15.3964	18.0547	20.8635	15.1287	12.9757	9.68024	5.14902
10% Sector Average LD/WTS			16.1304	16.5173	16.1193	16.128	19.1428	18.3822	16.9562	15.3116	11.3465	5.35059
10% Sector Average LD/WTS			21.5958	18.5038	21.3904	17.5943	16.4002	15.5376	15.929	18.2786	13.8271	5.04509
			NCS1	NCS2	NCS3	NCS4	NCS5	NCS6	NCS7	NCS8	NCS9	NCS10
10% sector average NC			5	6	6	5	6	7	5	6	5	9
10% sector average NC			4	5	5	5	6	6	4	7	5	7
10% sector average NC			5	5	5	6	6	5	6	6	5	8
10% sector average NC			5	4	5	5	7	6	5	5	6	6
10% sector average NC			5	7	7	6	7	5	5	6	6	9
10% sector average NC			6	6	5	6	6	6	5	7	8	8
10% sector average NC			6	6	6	6	6	5	5	6	6	8
10% sector average NC			5	5	5	6	5	5	6	5	6	9
Mean lumen diameter transition excluded			Earlywood		Latewood
			0.0235745		0.0147558
			0.0255407		0.017846
			0.0250156		0.0155212
			0.0259014		0.018529
			0.0236626		0.0133021
			0.0250571		0.0148014
			0.026332		0.0140572
			0.0283829		0.012789
Mean lumen diameter			Earlywood		Latewood
			0.0236497		0.0147558
			0.0258084		0.017846
			0.0250612		0.0155212
			0.0259001		0.018529
			0.0238312		0.0133021
			0.0249038		0.0148014
			0.0262425		0.0140572
			0.0284477		0.012789
Mean wall thickness transition excluded			Earlywood		Latewood
			0.00331523		0.00603071
			0.00390636		0.00566507
			0.00330383		0.00515616
			0.00303478		0.00461211
			0.00352078		0.00525053
			0.00311309		0.00506662
			0.00326736		0.00509325
			0.00328378		0.00518768
Mean wall thickness			Earlywood		Latewood
			0.00336817		0.00603071
			0.00396617		0.00566507
			0.00335392		0.00515616
			0.00307205		0.00461211
			0.00356037		0.00525053
			0.00312215		0.00506662
			0.00328034		0.00509325
			0.00328875		0.00518768
			Number of cells		Sum LD
			20		0.428524
			18		0.432701
			19		0.447542
			18		0.444089
			21		0.458339
			21		0.48257
			20		0.488295
			19		0.493529
			Earlywood percentage
			78.5867
			80.3907
			86.8481
			85.1692
			85.2707
			84.903
			88.7073
			89.4767
[truncated: 93 more columns]

## Sheet: Summary - Supplementary file 1 
		LDS																					WTS																					LD/WTS
Sector Means (5%)		Sec 1	Sec 2	Sec 3	Sec 4	Sec 5	Sec 6	Sec 7	Sec 8	Sec 9	Sec 10	Sec 11	Sec 12	Sec 13	Sec 14	Sec 15	Sec 16	Sec 17	Sec 18	Sec 19	Sec 20		Sec 1	Sec 2	Sec 3	Sec 4	Sec 5	Sec 6	Sec 7	Sec 8	Sec 9	Sec 10	Sec 11	Sec 12	Sec 13	Sec 14	Sec 15	Sec 16	Sec 17	Sec 18	Sec 19	Sec 20		Sec 1	Sec 2	Sec 3	Sec 4	Sec 5	Sec 6
1905		0.0233972	0.0253523	0.0260707	0.0251629	0.0235654	0.0226266	0.0228398	0.023655	0.0244459	0.0240034	0.0242295	0.023855	0.0232748	0.0234197	0.0222055	0.0219748	0.0223055	0.0211091	0.0167508	0.00863114		0.00374816	0.00324539	0.00331111	0.00329215	0.0031221	0.00302198	0.00314145	0.00314565	0.00309534	0.00332996	0.00339015	0.00344854	0.00355961	0.003793	0.00382926	0.00391898	0.00412687	0.00442614	0.00478885	0.0049381		12.5791	15.9542	16.1166	15.4255	15.2817	15.1162
1904		0.0251599	0.0264588	0.027378	0.028167	0.0280854	0.0247074	0.0229537	0.0225186	0.0230236	0.0230843	0.0242903	0.0239049	0.0250981	0.0262376	0.0244597	0.0233946	0.0219893	0.019024	0.015535	0.0088724		0.00432404	0.004003	0.00375863	0.00343393	0.00333897	0.00327742	0.00320245	0.00316383	0.00300852	0.00301087	0.00302367	0.00309987	0.00349984	0.00381275	0.00401661	0.00419584	0.00443806	0.00483901	0.00512412	0.00511329		11.7132	13.4314	14.7253	16.5791	16.9414	15.2576
1903		0.0234584	0.0234584	0.0234584	0.0234584	0.0234584	0.0234584	0.0234584	0.0240764	0.0242607	0.0206238	0.0200596	0.0200596	0.0200596	0.0200596	0.0187163	0.0155385	0.013354	0.0112595	0.0112595	0.0112595		0.00413319	0.00413319	0.00413319	0.00413319	0.00413319	0.00413319	0.00413319	0.00392339	0.00386086	0.003277	0.00316883	0.00316883	0.00316883	0.00316883	0.0033531	0.00359493	0.0036894	0.00377662	0.00377662	0.00377662		11.3834	11.3834	11.3834	11.3834	11.3834	11.3834
1902		0.0263103	0.028204	0.0272909	0.0246052	0.0255952	0.0255228	0.0243889	0.0228962	0.0242774	0.0239174	0.0245801	0.0242278	0.0237069	0.0242144	0.0248449	0.0242487	0.0236665	0.0205155	0.0173182	0.00881752		0.00372083	0.00369602	0.0035036	0.00354162	0.00365353	0.00367146	0.00377421	0.00357198	0.00334827	0.00352704	0.00375027	0.00381468	0.00380443	0.00406078	0.00425058	0.00442062	0.00478392	0.00521353	0.00550001	0.00549429		14.362	15.6899	15.8528	14.0032	14.2489	14.4514
1901		0.0284257	0.029547	0.0275193	0.0260844	0.025148	0.0262033	0.0253914	0.0255064	0.0244847	0.02294	0.0248178	0.0271117	0.0273301	0.0268505	0.0242505	0.0248075	0.0232368	0.0216595	0.0180813	0.010076		0.00406879	0.00357873	0.00340706	0.00320656	0.00309352	0.00316253	0.00323621	0.003056	0.0030672	0.00297599	0.00311437	0.00339565	0.00344423	0.00348969	0.00360214	0.00389681	0.00425301	0.00474943	0.00526825	0.00542751		14.3436	16.7747	16.331	16.3569	16.4179	16.881
		LDS											WTS											LD/WTS											SNC
Sector Means (10%)		Sec 1	Sec 2	Sec 3	Sec 4	Sec 5	Sec 6	Sec 7	Sec 8	Sec 9	Sec 10		Sec 1	Sec 2	Sec 3	Sec 4	Sec 5	Sec 6	Sec 7	Sec 8	Sec 9	Sec 10		Sec 1	Sec 2	Sec 3	Sec 4	Sec 5	Sec 6	Sec 7	Sec 8	Sec 9	Sec 10		Sec 1	Sec 2	Sec 3	Sec 4	Sec 5	Sec 6	Sec 7	Sec 8	Sec 9	Sec 10
1905		0.0239685	0.0255984	0.0229901	0.0231391	0.0242123	0.0240462	0.0233207	0.022094	0.0217114	0.0124219		0.00353921	0.00329098	0.00306447	0.0031304	0.00322319	0.00341932	0.00367071	0.00387126	0.00425695	0.004867		13.8372	15.8128	15.1668	14.785	15.2358	14.3049	12.9929	11.6643	10.4078	5.13451		13.8372	15.8128	15.1668	14.785	15.2358	14.3049	12.9929	11.6643	10.4078	5.13451
1904		0.0257282	0.0278636	0.0261812	0.0227403	0.0229332	0.0239794	0.0256573	0.023897	0.0202873	0.0117635		0.00416406	0.00359736	0.00330435	0.00318347	0.00300476	0.00306537	0.00364852	0.00410855	0.00466389	0.00511587		12.5408	15.7103	15.9855	14.4409	15.2555	15.7757	14.3259	11.9711	8.83927	4.6392		12.5408	15.7103	15.9855	14.4409	15.2555	15.7757	14.3259	11.9711	8.83927	4.6392
1903		0.0234584	0.0234584	0.0234584	0.0237674	0.0219225	0.0200596	0.0200596	0.0168979	0.0121571	0.0112595		0.00413319	0.00413319	0.00413319	0.00402829	0.00350445	0.00316883	0.00316883	0.00348005	0.00373924	0.00377662		11.3834	11.3834	11.3834	11.9429	12.643	12.6931	12.6931	9.91459	6.59719	5.9967		11.3834	11.3834	11.3834	11.9429	12.643	12.6931	12.6931	9.91459	6.59719	5.9967
1902		0.0272442	0.0259481	0.0254616	0.0235205	0.0240869	0.0243625	0.0239046	0.0243672	0.0219962	0.0124006		0.00371354	0.00352261	0.00364155	0.00368097	0.00343652	0.00378146	0.00392093	0.00433399	0.00500399	0.00548597		14.9491	14.928	14.3902	13.154	14.5018	13.1566	12.3725	11.494	8.93057	4.5397		14.9491	14.928	14.3902	13.154	14.5018	13.1566	12.3725	11.494	8.93057	4.5397
1901		0.0285603	0.026729	0.0254259	0.0254496	0.0236474	0.0259288	0.0270774	0.0243802	0.0224015	0.0134448		0.00383974	0.00330955	0.0031141	0.00314826	0.00301398	0.00323411	0.00347715	0.00373936	0.00450045	0.00536146		15.2696	16.2931	16.5456	16.4908	15.9571	16.2313	15.6653	13.4108	10.3896	5.13448		15.2696	16.2931	16.5456	16.4908	15.9571	16.2313	15.6653	13.4108	10.3896	5.13448
Mean values of lumen diameter and wall thickness excluding transitional cells
	EWLD	LWLD	EWWT	LWWT
1905	0.0234653	0.0143666	0.00340645	0.00477291
1904	0.0245428	0.0146771	0.00347489	0.00499071
1903	0.021759	0.0112595	0.00365101	0.00377662
1902	0.0245887	0.0145918	0.00376464	0.00541078
1901	0.0254333	0.0152002	0.00334315	0.00525777
Mean values of lumen diameter and wall thickness including transitional cells
	EWLD	LWLD	EWWT	LWWT
1905	0.0234345	0.0143666	0.00343093	0.00477291
1904	0.024498	0.0146771	0.0035127	0.00499071
1903	0.021759	0.0112595	0.00365101	0.00377662
1902	0.0246115	0.0145918	0.00379331	0.00541078
1901	0.0254806	0.0152002	0.00337649	0.00525777
Last earlywood and first latewood cell's lumen diameter and wall thickness
	Last EWLD	Last EWWT	First LWLD	First LWWT
1905	0.0223468	0.00404794	0.0204851	0.00448114
1904	0.0219571	0.00431682	0.0201535	0.00472328
1903	0.0200596	0.00316883	0.0112595	0.00377662
1902	0.0237594	0.00478963	0.0202728	0.00516102
1901	0.0247563	0.00417902	0.0206996	0.00493912
Earlywood percentage per radial file
1905	84.3153
1904	82.1559
1903	75.7869
1902	84.2226
1901	84.9191
Mean number of cells per radial file
1905	49.8
1904	57.6
1903	42
1902	43.6
1901	58.5
Earlywood to latewood transition cell's lumen diameter and wall thickness
	Last 3 EWLD			First 3 LWLD			Last 3 EWWT			First 3 EWWT
1905	0.0223468	0.0223468	0.0223468	0.0204851	0.0204851	0.0204851	0.00404794	0.00404794	0.00404794	0.00448114	0.00448114	0.00448114
1904	0.0219571	0.0219571	0.0219571	0.0201535	0.0201535	0.0201535	0.00431682	0.00431682	0.00431682	0.00472328	0.00472328	0.00472328
1903	0.0200596	0.0200596	0.0200596	0.0112595	0.0112595	0.0112595	0.00316883	0.00316883	0.00316883	0.00377662	0.00377662	0.00377662
1902	0.0241507	0.0237594	0.0237594	0.0202728	0.0202728	0.018642	0.00442494	0.00478963	0.00478963	0.00516102	0.00516102	0.00545416
1901	0.0247563	0.0247563	0.0247563	0.0206996	0.0206996	0.0206996	0.00417902	0.00417902	0.00417902	0.00493912	0.00493912	0.00493912
Ring width
1905	1.26483
1904	1.50653
1903	0.924466
1902	1.16989
1901	1.59903
Replication factor
1905	3
1904	4
1903	14
1902	2
1901	3
[truncated: 34 more columns]
