# Supplementary material for: SabaTracheid 1.0: A Novel Program for Quantitative Analysis of Conifer Wood Anatomy — A Demonstration on African Juniper From the Blue Nile Basin
Source: Front Plant Sci. 2021 Mar 18;12:595258. doi: 10.3389/fpls.2021.595258 (PMC8013728; doi:10.3389/fpls.2021.595258)
Supplement: Supplementary file 5 [file Data_Sheet_4.xlsx]

## Sheet: 1905
TRW	Rows	WT0	LD1	WT1	LD2	WT2	LD3	WT3	LD4	WT4	LD5	WT5	LD6	WT6	LD7	WT7	LD8	WT8	LD9	WT9	LD10	WT10	LD11	WT11	LD12	WT12	LD13	WT13	LD14	WT14	LD15	WT15	LD16	WT16	LD17	WT17	LD18	WT18
	r1	0.00230434	0.022712	0.00384057	0.0263271	0.00282991	0.0261136	0.00303203	0.0226967	0.00290589	0.0217048	0.0029046	0.0202951	0.00282405	0.0242973	0.00282341	0.023277	0.00330921	0.0260824	0.00370477	0.0208443	0.00384588	0.0195099	0.00398371	0.0186665	0.00398881	0.0201131	0.00412593	0.0202143	0.00436327	0.0175867	0.00464406	0.00930687	0.0048032	0.00606285	0.00502905
	r2	0.00218936	0.0194049	0.00364894	0.0196164	0.0030387	0.023249	0.00366078	0.0234615	0.00324046	0.0250655	0.00303197	0.0249027	0.00324046	0.0242973	0.00323415	0.0224815	0.00384582	0.0236506	0.003644	0.0248921	0.00363839	0.0269597	0.00424962	0.023069	0.00438618	0.020985	0.00444227	0.0200153	0.00487902	0.0157716	0.00486172	0.00508959	0.00493644
	r3	0.00218428	0.0242864	0.00364046	0.0313314	0.00325932	0.0289165	0.00324046	0.0265289	0.00285864	0.0238732	0.00329051	0.0212588	0.00282985	0.0224451	0.00269679	0.0226616	0.00265865	0.0210695	0.0026434	0.0220335	0.00305886	0.0226535	0.00344221	0.0216746	0.00343627	0.0200368	0.00344221	0.0240675	0.00364406	0.0186238	0.00436724	0.0100357	0.00469685	0.00648092	0.00465865
	r4	0.00204233	0.0271229	0.00340388	0.0267582	0.00269679	0.0258582	0.0031211	0.0265851	0.00293243	0.020347	0.00274909	0.026211	0.0034871	0.0245836	0.0031638	0.025205	0.00293815	0.0246416	0.00297491	0.0256646	0.00293237	0.0262859	0.0031211	0.026606	0.00329382	0.0254919	0.00361211	0.0203569	0.00377347	0.0168654	0.00489639	0.00587624	0.00465865
	r5	0.00252417	0.02346	0.00420694	0.0225459	0.0040487	0.0236433	0.00368379	0.0174267	0.0034821	0.0172289	0.00348228	0.0194281	0.00311571	0.0245761	0.00335015	0.026606	0.00355856	0.0263931	0.00404864	0.0255077	0.00406939	0.0227329	0.00419479	0.0216894	0.00416838	0.0179947	0.00420962	0.0210767	0.00441536	0.0232154	0.00502268	0.020762	0.005299	0.0125286	0.00541389

## Sheet: 1904
TRW	Rows	WT0	LD1	WT1	LD2	WT2	LD3	WT3	LD4	WT4	LD5	WT5	LD6	WT6	LD7	WT7	LD8	WT8	LD9	WT9	LD10	WT10	LD11	WT11	LD12	WT12	LD13	WT13	LD14	WT14	LD15	WT15	LD16	WT16
	r1	0.00224936	0.0209382	0.00374894	0.0236428	0.00303201	0.027089	0.00303628	0.0264988	0.00306	0.0233516	0.00304221	0.024176	0.00300093	0.0289115	0.0032032	0.0255338	0.00338299	0.0279304	0.00426404	0.024915	0.00449643	0.0260745	0.00471227	0.0180001	0.0051671	0.00895115	0.00536608
	r2	0.00279648	0.0226399	0.00466081	0.0307384	0.00436282	0.0304338	0.00352405	0.0238938	0.00348933	0.021652	0.00303873	0.0225278	0.00282991	0.0187996	0.00282988	0.0224696	0.00345997	0.0247604	0.00406285	0.025287	0.00445152	0.0226616	0.00464403	0.0180554	0.00472717	0.0151722	0.00506285	0.0119413	0.00530314	0.00584585	0.00523415
	r3	0.00277664	0.0232533	0.00462773	0.0252239	0.0035861	0.0248715	0.00340459	0.0234902	0.00303873	0.0204155	0.00298371	0.020048	0.00303873	0.0222357	0.00302341	0.0262899	0.00283709	0.0224951	0.00283706	0.0216746	0.00282985	0.0230433	0.00305883	0.0224405	0.00349207	0.0194143	0.00423415	0.016575	0.00488812	0.00732161	0.00459317
	r4	0.00242041	0.0303746	0.00403402	0.029354	0.00342561	0.0285016	0.00293263	0.0252676	0.00294591	0.024883	0.0029434	0.022842	0.00292599	0.0204166	0.00284256	0.0220335	0.0026434	0.0210462	0.00250026	0.0255658	0.00324043	0.0241083	0.00333368	0.0205478	0.00404269	0.0162694	0.00463839	0.0159382	0.00466078	0.0104055	0.00462341
	r5	0.00272922	0.0285934	0.00454871	0.0279308	0.00438662	0.030517	0.00396838	0.0243868	0.00385315	0.022	0.00385318	0.0240658	0.00325724	0.0226173	0.00316621	0.0252928	0.00302265	0.0307303	0.00427792	0.0238266	0.00482571	0.0238372	0.00496874	0.0201603	0.00547968	0.0124964	0.00572216	0.00783604	0.00566551

## Sheet: 1903
TRW	Rows	WT0	LD1	WT1	LD2	WT2	LD3	WT3
	r1	0.00224577	0.0193421	0.00374295	0.0215104	0.00300653	0.0158975	0.00370096
	r2	0.00232582	0.0247514	0.00387636	0.0162374	0.00294723	0.0129269	0.00362803
	r3	0.00231166	0.0208759	0.00385276	0.0227193	0.00322756	0.0118806	0.0038557
	r4	0.00256958	0.0278956	0.00428263	0.0222539	0.00320094	0.00654563	0.00385508
	r5	0.00294675	0.024427	0.00491124	0.0175771	0.00346188	0.00904703	0.00384335

## Sheet: 1902
TRW	Rows	WT0	LD1	WT1	LD2	WT2	LD3	WT3	LD4	WT4	LD5	WT5	LD6	WT6	LD7	WT7	LD8	WT8	LD9	WT9	LD10	WT10	LD11	WT11	LD12	WT12	LD13	WT13	LD14	WT14	LD15	WT15	LD16	WT16	LD17	WT17	LD18	WT18	LD19	WT19	LD20	WT20	LD21	WT21	LD22	WT22	LD23	WT23
	r1	0.00275602	0.0202491	0.00459337	0.0221781	0.00404984	0.0299178	0.00362676	0.0213917	0.00342294	0.02257	0.00384582	0.0268846	0.00444692	0.0242696	0.00448814	0.0251573	0.00446094	0.0212116	0.00393337	0.0286039	0.00389356	0.0263403	0.00400491	0.0286039	0.00408791	0.019699	0.00404263	0.0245416	0.00406441	0.0213622	0.00437015	0.0218043	0.00443368	0.0258265	0.00463552	0.0212712	0.0046968	0.0191473	0.00503337	0.0196445	0.00530388	0.0169901	0.00563842	0.00572565	0.00585861
	r2	0.00176585	0.0240752	0.00294309	0.0239552	0.00324046	0.027699	0.00305886	0.0274969	0.00404773	0.0295807	0.00466665	0.0274969	0.00465349	0.025549	0.00468843	0.0277396	0.00464904	0.0277189	0.00466665	0.0220364	0.00466659	0.0263404	0.00471889	0.0232534	0.00384582	0.0231927	0.00404515	0.0231706	0.00440629	0.0253184	0.0045345	0.0245258	0.00485005	0.0234693	0.00496347	0.0190393	0.00487928	0.0212712	0.0054889	0.00893058	0.0054264	0.00536608	0.00540477
	r3	0.00231707	0.0305463	0.00386178	0.0321005	0.00305886	0.0228447	0.00309207	0.0216435	0.00282985	0.0236506	0.00303197	0.0258929	0.00344227	0.0222577	0.00329051	0.0206336	0.00282985	0.0208238	0.00262773	0.0212279	0.00323415	0.0214348	0.00305886	0.02571	0.00283706	0.0241565	0.00323415	0.0266825	0.00338759	0.0244791	0.0034032	0.0249027	0.00362341	0.0260824	0.00446529	0.0216368	0.00545157	0.0167783	0.00544515	0.0129382	0.00563549	0.00708623	0.00565868
	r4	0.00231703	0.0342091	0.00386172	0.0299493	0.00485543	0.0240956	0.00388809	0.0278953	0.00384051	0.0200123	0.00285864	0.0202295	0.00303876	0.0236531	0.00269685	0.0206266	0.00309207	0.0238826	0.00283706	0.025952	0.00274931	0.0211005	0.00343627	0.026896	0.00364406	0.023115	0.00323415	0.0222678	0.00345997	0.023249	0.00384057	0.0281322	0.00392341	0.0246902	0.00396608	0.0268846	0.0043644	0.0224369	0.0049264	0.0168075	0.00516666	0.0143643	0.00505886	0.0066886	0.00485861
	r5	0.00211522	0.0218291	0.00352536	0.0289669	0.00348704	0.0286058	0.00348704	0.0253088	0.00320074	0.0280466	0.00330409	0.0284173	0.00275525	0.0245597	0.00367015	0.0214558	0.00348228	0.0207231	0.00256586	0.0252948	0.00293243	0.0210775	0.0025724	0.0243819	0.0034871	0.022252	0.00425107	0.0252217	0.00432757	0.025007	0.00463276	0.0257116	0.00504337	0.0208081	0.00504962	0.0210895	0.00545819	0.0191039	0.00551448	0.0187086	0.00586621	0.0150688	0.00595641	0.0123013	0.00575525	0.00604814	0.00563344

## Sheet: 1901
TRW	Rows	WT0	LD1	WT1	LD2	WT2	LD3	WT3	LD4	WT4	LD5	WT5	LD6	WT6	LD7	WT7	LD8	WT8	LD9	WT9	LD10	WT10	LD11	WT11	LD12	WT12	LD13	WT13	LD14	WT14	LD15	WT15	LD16	WT16	LD17	WT17	LD 18	WT18	LD 19	WT19	LD 20	WT20	LD 21	WT21	LD 22	WT22
	r1	0.00277664	0.0274903	0.00462773	0.0254689	0.00362773	0.0238518	0.00363203	0.0228411	0.00328299	0.0222348	0.00323415	0.0246604	0.00308299	0.0258732	0.00303201	0.0214262	0.00296277	0.0214262	0.003032	0.0222348	0.00302341	0.0214262	0.0029983	0.0220326	0.00298299	0.024054	0.00323415	0.0266817	0.00338417	0.0230433	0.00438512	0.0222347	0.00565976	0.0192027	0.00584055	0.016575	0.00603203	0.0101067	0.0062776	0.00565976	0.00634363
	r2	0.00316263	0.0343652	0.00527105	0.026542	0.00406285	0.0287144	0.00384054	0.027089	0.00364403	0.0262751	0.00406285	0.0249617	0.00386175	0.0257854	0.0036886	0.0220919	0.00340921	0.0235345	0.0032905	0.0249617	0.00348937	0.0286218	0.00363841	0.0297824	0.00404773	0.0106346	0.00416608	0.0279574	0.00505336	0.0230442	0.00548512	0.0203584	0.00566663	0.0193747	0.00584774	0.00860672	0.00566081
	r3	0.00261766	0.0253064	0.00436277	0.0325662	0.00344224	0.0293436	0.00326587	0.0289052	0.00318371	0.0218305	0.00303201	0.023451	0.00265866	0.0240845	0.00283709	0.0266817	0.00283709	0.0235032	0.00282988	0.0250646	0.00323413	0.0248625	0.0032593	0.0234615	0.00325932	0.0177889	0.00344224	0.0230415	0.00352341	0.024176	0.00384587	0.0269112	0.00464909	0.0228983	0.00484055	0.0157716	0.00530387	0.00789359	0.00532405
	r4	0.00259405	0.0258732	0.00432341	0.0343628	0.0034032	0.0282988	0.00336297	0.027086	0.00282988	0.0295116	0.00282988	0.0258732	0.00262775	0.0264796	0.00262773	0.0190006	0.00262776	0.0187985	0.00282988	0.0222348	0.00303201	0.027086	0.00282775	0.0276924	0.00303201	0.0252668	0.00298299	0.0250646	0.00332014	0.0258732	0.00342341	0.0222347	0.00436282	0.0214262	0.00482988	0.0119259	0.00464363
	r5	0.00273993	0.0322587	0.00456655	0.0223604	0.00337552	0.020711	0.00327552	0.020061	0.00297491	0.0168654	0.00316383	0.0198785	0.00284521	0.0243764	0.00301478	0.0244315	0.00295524	0.0245925	0.00348707	0.0210768	0.00349897	0.0216762	0.00349916	0.0264077	0.00352749	0.0285934	0.00359982	0.0284368	0.00365724	0.0248101	0.00425919	0.0249262	0.00433193	0.0236682	0.00449381	0.019258	0.00483193	0.016328	0.00572428	0.0104724	0.00523896	0.00715011	0.00520695
	r6	0.00183266	0.0222857	0.00305444	0.0265918	0.00341846	0.0307284	0.00305438	0.0263203	0.00307545	0.0249748	0.00269508	0.0298388	0.00366455	0.0246207	0.00379017	0.0262066	0.00282415	0.0224697	0.00253038	0.0229246	0.00251299	0.028244	0.00251299	0.0306908	0.00310785	0.0267892	0.00370738	0.0241116	0.00384627	0.0184833	0.00267722	0.0180732	0.00297123	0.0200109	0.00363351	0.0177493	0.00453282	0.0205667	0.0047074	0.0151244	0.00506608	0.00576513	0.00596017
	r7	0.00177387	0.0219024	0.00295645	0.0273511	0.00313585	0.0248454	0.00355087	0.0267761	0.00281252	0.0245926	0.00310433	0.0247149	0.003015	0.0220501	0.00369856	0.0270921	0.00266491	0.0244357	0.00251734	0.0251457	0.00266491	0.0274957	0.00281252	0.0332722	0.00400218	0.0287041	0.00347938	0.0311081	0.00333503	0.0264869	0.00371677	0.0239516	0.00405921	0.0261986	0.00423991	0.0183451	0.00495648	0.0166221	0.00502762	0.00720454	0.00529565
	r8	0.00195125	0.0354855	0.00325209	0.0331393	0.00311832	0.0258899	0.0028702	0.0266087	0.00310433	0.0322259	0.00266087	0.0291228	0.00310779	0.0267708	0.00325545	0.0276573	0.00385478	0.0275016	0.00282415	0.0288564	0.00384624	0.0277441	0.00420454	0.0289622	0.00340315	0.0299427	0.00330543	0.0300202	0.00326553	0.0208479	0.00299321	0.0243873	0.00355393	0.0198326	0.00484345	0.0118674	0.00528163	0.00666684	0.00543797

## Sheet: Summary - Supplementary file 1 
		LDS																					WTS																					LD/WTS
Sector Means (5%)		Sec 1	Sec 2	Sec 3	Sec 4	Sec 5	Sec 6	Sec 7	Sec 8	Sec 9	Sec 10	Sec 11	Sec 12	Sec 13	Sec 14	Sec 15	Sec 16	Sec 17	Sec 18	Sec 19	Sec 20		Sec 1	Sec 2	Sec 3	Sec 4	Sec 5	Sec 6	Sec 7	Sec 8	Sec 9	Sec 10	Sec 11	Sec 12	Sec 13	Sec 14	Sec 15	Sec 16	Sec 17	Sec 18	Sec 19	Sec 20		Sec 1	Sec 2	Sec 3	Sec 4	Sec 5	Sec 6
1905
1904
1903
1902
1901
		LDS											WTS											LD/WTS											SNC
Sector Means (10%)		Sec 1	Sec 2	Sec 3	Sec 4	Sec 5	Sec 6	Sec 7	Sec 8	Sec 9	Sec 10		Sec 1	Sec 2	Sec 3	Sec 4	Sec 5	Sec 6	Sec 7	Sec 8	Sec 9	Sec 10		Sec 1	Sec 2	Sec 3	Sec 4	Sec 5	Sec 6	Sec 7	Sec 8	Sec 9	Sec 10		Sec 1	Sec 2	Sec 3	Sec 4	Sec 5	Sec 6	Sec 7	Sec 8	Sec 9	Sec 10
1905
1904
1903
1902
1901
Mean values of lumen diameter and wall thickness excluding transitional cells
	EWLD	LWLD	EWWT	LWWT
Mean values of lumen diameter and wall thickness including transitional cells
	EWLD	LWLD	EWWT	LWWT
Last earlywood and first latewood cell's lumen diameter and wall thickness
	Last EWLD	Last EWWT	First LWLD	First LWWT
Earlywood percentage per radial file
Mean number of cells per radial file
Earlywood to latewood transition cell's lumen diameter and wall thickness
	Last 3 EWLD			First 3 LWLD			Last 3 EWWT			First 3 EWWT
1905
1904
1903
1902
1901
Ring width
1905
1904
1903
1902
1901
Replication factor
1905
1904
1903
1902
1901
[truncated: 34 more columns]
